# Supplementary material for: Improving the prediction of disease-related variants using protein three-dimensional structure
Source: BMC Bioinformatics. 2011 Jul 5;12(Suppl 4):S3. doi: 10.1186/1471-2105-12-S4-S3 (PMC3194195; doi:10.1186/1471-2105-12-S4-S3)
Supplement: Additional file 1 — List of Single Amino Acid Polymorphisms in our datasets. [file 1471-2105-12-S4-S3-S1.txt]

   SwissProt-ID  Mutation     PDB  Chain  Mutation          Effect   N3D noKIN   KIN
____________________________________________________________________________________
     1A01_HUMAN     A100E     3BO8     A      A76E    Polymorphism     N     Y     N
     1A01_HUMAN     D114A     3BO8     A      D90A    Polymorphism     N     Y     N
     1A01_HUMAN     F133L     3BO8     A     F109L    Polymorphism     N     Y     N
     1A01_HUMAN      F33S     3BO8     A       F9S    Polymorphism     N     Y     N
     1A01_HUMAN     G131W     3BO8     A     G107W    Polymorphism     N     Y     N
     1A01_HUMAN      G80R     3BO8     A      G56R    Polymorphism     N     Y     N
     1A01_HUMAN     I121M     3BO8     A      I97M    Polymorphism     N     Y     N
     1A01_HUMAN     I166T     3BO8     A     I142T    Polymorphism     N     Y     N
     1A01_HUMAN      M91V     3BO8     A      M67V    Polymorphism     N     Y     N
     1A01_HUMAN     N151K     3BO8     A     N127K    Polymorphism     N     Y     N
     1A01_HUMAN     R169H     3BO8     A     R145H    Polymorphism     N     Y     N
     1A01_HUMAN     R180L     3BO8     A     R156L    Polymorphism     N     Y     N
     1A01_HUMAN     R205H     3BO8     A     R181H    Polymorphism     Y     Y     N
     1A01_HUMAN      R41S     3BO8     A      R17S    Polymorphism     N     Y     N
     1A01_HUMAN      R89G     3BO8     A      R65G    Polymorphism     N     Y     N
     1A01_HUMAN     V182A     3BO8     A     V158A    Polymorphism     N     Y     N
     1A02_HUMAN     A173T     3D25     A     A149T    Polymorphism     N     Y     N
     1A02_HUMAN     A260E     3D25     A     A236E    Polymorphism     N     Y     N
     1A02_HUMAN      A65G     3D25     A      A41G    Polymorphism     N     Y     N
     1A02_HUMAN      D54N     3D25     A      D30N    Polymorphism     N     Y     N
     1A02_HUMAN     E190D     3D25     A     E166D    Polymorphism     N     Y     N
     1A02_HUMAN      F33Y     3D25     A       F9Y    Polymorphism     N     Y     N
     1A02_HUMAN      H94Q     3D25     A      H70Q    Polymorphism     N     Y     N
     1A02_HUMAN      H98D     3D25     A      H74D    Polymorphism     N     Y     N
     1A02_HUMAN      K90N     3D25     A      K66N    Polymorphism     N     Y     N
     1A02_HUMAN     L180Q     3D25     A     L156Q    Polymorphism     N     Y     N
     1A02_HUMAN     L180W     3D25     A     L156W    Polymorphism     N     Y     N
     1A02_HUMAN     M162K     3D25     A     M138K    Polymorphism     N     Y     N
     1A02_HUMAN      Q67R     3D25     A      Q43R    Polymorphism     N     Y     N
     1A02_HUMAN     R121M     3D25     A      R97M    Polymorphism     N     Y     N
     1A02_HUMAN     T187E     3D25     A     T163E    Polymorphism     N     Y     N
     1A02_HUMAN      T97I     3D25     A      T73I    Polymorphism     N     Y     N
     1A02_HUMAN     V119L     3D25     A      V95L    Polymorphism     N     Y     N
     1A02_HUMAN     V176E     3D25     A     V152E    Polymorphism     N     Y     N
     1A02_HUMAN     W131G     3D25     A     W107G    Polymorphism     N     Y     N
     1A02_HUMAN     W191G     3D25     A     W167G    Polymorphism     N     Y     N
     1A02_HUMAN     Y123C     3D25     A      Y99C    Polymorphism     N     Y     N
     1A02_HUMAN     Y123F     3D25     A      Y99F    Polymorphism     N     Y     N
     1A11_HUMAN     A176E     1X7Q     A     A152E    Polymorphism     N     Y     N
     1A11_HUMAN     D101N     1X7Q     A      D77N    Polymorphism     N     Y     N
     1A11_HUMAN      E43K     1X7Q     A      E19K    Polymorphism     N     Y     N
     1A11_HUMAN     F133L     1X7Q     A     F109L    Polymorphism     N     Y     N
     1A11_HUMAN     G131W     1X7Q     A     G107W    Polymorphism     N     Y     N
     1A11_HUMAN     H175R     1X7Q     A     H151R    Polymorphism     N     Y     N
     1A11_HUMAN     I166T     1X7Q     A     I142T    Polymorphism     N     Y     N
     1A11_HUMAN     K168E     1X7Q     A     K144E    Polymorphism     N     Y     N
     1A11_HUMAN     N151K     1X7Q     A     N127K    Polymorphism     N     Y     N
     1A11_HUMAN      Q94H     1X7Q     A      Q70H    Polymorphism     N     Y     N
     1A11_HUMAN     R169H     1X7Q     A     R145H    Polymorphism     N     Y     N
     1A11_HUMAN     R187T     1X7Q     A     R163T    Polymorphism     N     Y     N
     1A11_HUMAN     R205H     1X7Q     A     R181H    Polymorphism     Y     Y     N
     1A11_HUMAN      R89G     1X7Q     A      R65G    Polymorphism     N     Y     N
     1A68_HUMAN     D101N     1HSB     A      D77N    Polymorphism     N     Y     N
     1A68_HUMAN     D140H     1HSB     A     D116H    Polymorphism     N     Y     N
     1A68_HUMAN     D140V     1HSB     A     D116V    Polymorphism     N     Y     N
     1A68_HUMAN     D140Y     1HSB     A     D116Y    Polymorphism     N     Y     N
     1A68_HUMAN      D98H     1HSB     A      D74H    Polymorphism     N     Y     N
     1A68_HUMAN     F133L     1HSB     A     F109L    Polymorphism     N     Y     N
     1A68_HUMAN     H175L     1HSB     A     H151L    Polymorphism     N     Y     N
     1A68_HUMAN     M121R     1HSB     A      M97R    Polymorphism     N     Y     N
     1A68_HUMAN      Q94H     1HSB     A      Q70H    Polymorphism     N     Y     N
     1A68_HUMAN     R138E     1HSB     A     R114E    Polymorphism     N     Y     N
     1A68_HUMAN     R138H     1HSB     A     R114H    Polymorphism     N     Y     N
     1A68_HUMAN      R89G     1HSB     A      R65G    Polymorphism     N     Y     N
     1A68_HUMAN     S129P     1HSB     A     S105P    Polymorphism     N     Y     N
     1A68_HUMAN      T97I     1HSB     A      T73I    Polymorphism     N     Y     N
     1A68_HUMAN      V36M     1HSB     A      V12M    Polymorphism     N     Y     N
     1A68_HUMAN     W180L     1HSB     A     W156L    Polymorphism     N     Y     N
     1A68_HUMAN     W180Q     1HSB     A     W156Q    Polymorphism     N     Y     N
     1B08_HUMAN      A65T     1AGD     A      A41T    Polymorphism     N     Y     N
     1B08_HUMAN     D180L     1AGD     A     D156L    Polymorphism     N     Y     N
     1B08_HUMAN     D180R     1AGD     A     D156R    Polymorphism     N     Y     N
     1B08_HUMAN      D98Y     1AGD     A      D74Y    Polymorphism     N     Y     N
     1B08_HUMAN      F91S     1AGD     A      F67S    Polymorphism     N     Y     N
     1B08_HUMAN     H137Y     1AGD     A     H113Y    Polymorphism     N     Y     N
     1B08_HUMAN     L119W     1AGD     A      L95W    Polymorphism     N     Y     N
     1B08_HUMAN     N138D     1AGD     A     N114D    Polymorphism     N     Y     N
     1B08_HUMAN      N87D     1AGD     A      N63D    Polymorphism     N     Y     N
     1B08_HUMAN      N87K     1AGD     A      N63K    Polymorphism     N     Y     N
     1B08_HUMAN     R155S     1AGD     A     R131S    Polymorphism     N     Y     N
     1B08_HUMAN     S101N     1AGD     A      S77N    Polymorphism     N     Y     N
     1B08_HUMAN     S121R     1AGD     A      S97R    Polymorphism     N     Y     N
     1B08_HUMAN     S121T     1AGD     A      S97T    Polymorphism     N     Y     N
     1B08_HUMAN      T97A     1AGD     A      T73A    Polymorphism     N     Y     N
     1B08_HUMAN     V176E     1AGD     A     V152E    Polymorphism     N     Y     N
     1B08_HUMAN     Y140D     1AGD     A     Y116D    Polymorphism     N     Y     N
     1B15_HUMAN      A48S     1XR9     A      A24S    Polymorphism     N     Y     N
     1B15_HUMAN      E87N     1XR9     A      E63N    Polymorphism     N     Y     N
     1B15_HUMAN     H137Y     1XR9     A     H113Y    Polymorphism     N     Y     N
     1B15_HUMAN     L119W     1XR9     A      L95W    Polymorphism     N     Y     N
     1B15_HUMAN     P274L     1XR9     A     P250L    Polymorphism     N     Y     N
     1B15_HUMAN     R121T     1XR9     A      R97T    Polymorphism     N     Y     N
     1B15_HUMAN      S91C     1XR9     A      S67C    Polymorphism     N     Y     N
     1B15_HUMAN      S91Y     1XR9     A      S67Y    Polymorphism     N     Y     N
     1B15_HUMAN     W180L     1XR9     A     W156L    Polymorphism     N     Y     N
     1B27_HUMAN     A235G     2A83     A     A211G    Polymorphism     N     Y     N
     1B27_HUMAN      A65T     2A83     A      A41T    Polymorphism     N     Y     N
     1B27_HUMAN     D101N     2A83     A      D77N    Polymorphism     N     Y     N
     1B27_HUMAN     D101S     2A83     A      D77S    Polymorphism     N     Y     N
     1B27_HUMAN     D140H     2A83     A     D116H    Polymorphism     N     Y     N
     1B27_HUMAN     D140Y     2A83     A     D116Y    Polymorphism     N     Y     N
     1B27_HUMAN     H138D     2A83     A     H114D    Polymorphism     N     Y     N
     1B27_HUMAN     N121S     2A83     A      N97S    Polymorphism     N     Y     N
     1B27_HUMAN     S155R     2A83     A     S131R    Polymorphism     N     Y     N
     1B27_HUMAN     T104N     2A83     A      T80N    Polymorphism     N     Y     N
     1B27_HUMAN     V176E     2A83     A     V152E    Polymorphism     N     Y     N
     1B27_HUMAN      Y83H     2A83     A      Y59H    Polymorphism     N     Y     N
     1B35_HUMAN      A48S     1XH3     A      A24S    Polymorphism     N     Y     N
     1B35_HUMAN     D138N     1XH3     A     D114N    Polymorphism     N     Y     N
     1B35_HUMAN      F91S     1XH3     A      F67S    Polymorphism     N     Y     N
     1B35_HUMAN     G107D     1XH3     A      G83D    Polymorphism     N     Y     N
     1B35_HUMAN      G40V     1XH3     A      G16V    Polymorphism     N     Y     N
     1B35_HUMAN     L127V     1XH3     A     L103V    Polymorphism     N     Y     N
     1B35_HUMAN     L133F     1XH3     A     L109F    Polymorphism     N     Y     N
     1B35_HUMAN     L180R     1XH3     A     L156R    Polymorphism     N     Y     N
     1B35_HUMAN      N87E     1XH3     A      N63E    Polymorphism     N     Y     N
     1B35_HUMAN     R121S     1XH3     A      R97S    Polymorphism     N     Y     N
     1B35_HUMAN     S140F     1XH3     A     S116F    Polymorphism     N     Y     N
     1B35_HUMAN     S140Y     1XH3     A     S116Y    Polymorphism     N     Y     N
     1B35_HUMAN      T69E     1XH3     A      T45E    Polymorphism     N     Y     N
     1B35_HUMAN      Y98D     1XH3     A      Y74D    Polymorphism     N     Y     N
     1B44_HUMAN     D140Y     1M6O     A     D116Y    Polymorphism     N     Y     N
     1B44_HUMAN     D180L     1M6O     A     D156L    Polymorphism     N     Y     N
     1B44_HUMAN     D180R     1M6O     A     D156R    Polymorphism     N     Y     N
     1B44_HUMAN      D85E     1M6O     A      D61E    Polymorphism     N     Y     N
     1B44_HUMAN      E87N     1M6O     A      E63N    Polymorphism     N     Y     N
     1B44_HUMAN     L187T     1M6O     A     L163T    Polymorphism     N     Y     N
     1B44_HUMAN     N101S     1M6O     A      N77S    Polymorphism     N     Y     N
     1B44_HUMAN      T65A     1M6O     A      T41A    Polymorphism     N     Y     N
     1B51_HUMAN     E176V     1E27     A     E152V    Polymorphism     N     Y     N
     1B51_HUMAN     H195Y     1E27     A     H171Y    Polymorphism     N     Y     N
     1B51_HUMAN     L180D     1E27     A     L156D    Polymorphism     N     Y     N
     1B51_HUMAN     S155R     1E27     A     S131R    Polymorphism     N     Y     N
     1B51_HUMAN     W191G     1E27     A     W167G    Polymorphism     N     Y     N
     1B57_HUMAN     D138N     2RFX     A     D114N    Polymorphism     N     Y     N
     1B57_HUMAN     H137Y     2RFX     A     H113Y    Polymorphism     N     Y     N
     1B57_HUMAN     L180R     2RFX     A     L156R    Polymorphism     N     Y     N
     1B57_HUMAN     S140Y     2RFX     A     S116Y    Polymorphism     N     Y     N
     1B57_HUMAN     V121R     2RFX     A      V97R    Polymorphism     N     Y     N
     1B57_HUMAN     V127L     2RFX     A     V103L    Polymorphism     N     Y     N
     1C03_HUMAN      A73E     1EFX     A      A49E    Polymorphism     N     Y     N
     1C03_HUMAN     D138V     1EFX     A     D114V    Polymorphism     N     Y     N
     1C03_HUMAN     G115R     1EFX     A      G91R    Polymorphism     N     Y     N
     1C03_HUMAN     I118T     1EFX     A      I94T    Polymorphism     N     Y     N
     1C03_HUMAN     I119L     1EFX     A      I95L    Polymorphism     N     Y     N
     1C03_HUMAN      K90N     1EFX     A      K66N    Polymorphism     N     Y     N
     1C03_HUMAN     N104K     1EFX     A      N80K    Polymorphism     N     Y     N
     1C03_HUMAN     R121S     1EFX     A      R97S    Polymorphism     N     Y     N
     1C03_HUMAN     S101N     1EFX     A      S77N    Polymorphism     N     Y     N
     1C03_HUMAN     V127L     1EFX     A     V103L    Polymorphism     N     Y     N
     1C03_HUMAN     V272M     1EFX     A     V248M    Polymorphism     N     Y     N
     1C03_HUMAN      V76M     1EFX     A      V52M    Polymorphism     N     Y     N
     1C03_HUMAN     Y140S     1EFX     A     Y116S    Polymorphism     N     Y     N
     1C04_HUMAN     A182V     1QQD     A     A158V    Polymorphism     N     Y     N
     1C04_HUMAN      A97T     1QQD     A      A73T    Polymorphism     N     Y     N
     1C04_HUMAN     E201K     1QQD     A     E177K    Polymorphism     N     Y     N
     1C04_HUMAN      E73A     1QQD     A      E49A    Polymorphism     N     Y     N
     1C04_HUMAN      G40S     1QQD     A      G16S    Polymorphism     N     Y     N
     1C04_HUMAN      K90N     1QQD     A      K66N    Polymorphism     N     Y     N
     1C04_HUMAN     R180L     1QQD     A     R156L    Polymorphism     N     Y     N
     1C04_HUMAN      R45H     1QQD     A      R21H    Polymorphism     N     Y     N
     1C04_HUMAN      S33Y     1QQD     A       S9Y    Polymorphism     N     Y     N
     1C04_HUMAN      S35A     1QQD     A      S11A    Polymorphism     N     Y     N
     1C04_HUMAN     V272M     1QQD     A     V248M    Polymorphism     N     Y     N
     1C04_HUMAN      V52L     1QQD     A      V28L    Polymorphism     N     Y     N
     1C04_HUMAN      V76M     1QQD     A      V52M    Polymorphism     N     Y     N
     1C04_HUMAN      W38R     1QQD     A      W14R    Polymorphism     N     Y     N
     2B11_HUMAN     A102G     1KLU     B      A73G    Polymorphism     N     Y     N
     2B11_HUMAN     A103E     1KLU     B      A74E    Polymorphism     N     Y     N
     2B11_HUMAN     A169T     1KLU     B     A140T    Polymorphism     N     Y     N
     2B11_HUMAN     G115V     1KLU     B      G86V    Polymorphism     Y     Y     N
     2B11_HUMAN     G164D     1KLU     B     G135D    Polymorphism     N     Y     N
     2B11_HUMAN      G74R     1KLU     B      G45R    Polymorphism     N     Y     N
     2B11_HUMAN      L96I     1KLU     B      L67I    Polymorphism     N     Y     N
     2B11_HUMAN     Q178H     1KLU     B     Q149H    Polymorphism     N     Y     N
     2B11_HUMAN      Q39E     1KLU     B      Q10E    Polymorphism     N     Y     N
     2B11_HUMAN      Q99D     1KLU     B      Q70D    Polymorphism     N     Y     N
     2B11_HUMAN      Q99E     1KLU     B      Q70E    Polymorphism     N     Y     N
     2B11_HUMAN      Q99H     1KLU     B      Q70H    Polymorphism     N     Y     N
     2B11_HUMAN     R100A     1KLU     B      R71A    Polymorphism     N     Y     N
     2B11_HUMAN     R100E     1KLU     B      R71E    Polymorphism     N     Y     N
     2B11_HUMAN     R195Q     1KLU     B     R166Q    Polymorphism     N     Y     N
     2B11_HUMAN      R33K     1KLU     B       R4K    Polymorphism     N     Y     N
     2B11_HUMAN      R33Q     1KLU     B       R4Q    Polymorphism     N     Y     N
     2B11_HUMAN      S66Y     1KLU     B      S37Y    Polymorphism     N     Y     N
     2B11_HUMAN     T106N     1KLU     B      T77N    Polymorphism     N     Y     N
     2B11_HUMAN     T210I     1KLU     B     T181I    Polymorphism     N     Y     N
     2B11_HUMAN     V114A     1KLU     B      V85A    Polymorphism     N     Y     N
     2B11_HUMAN     V171M     1KLU     B     V142M    Polymorphism     N     Y     N
     2B11_HUMAN     Y107H     1KLU     B      Y78H    Polymorphism     N     Y     N
     2B11_HUMAN      Y76F     1KLU     B      Y47F    Polymorphism     Y     Y     N
     2B11_HUMAN      Y89S     1KLU     B      Y60S    Polymorphism     N     Y     N
     2B1E_HUMAN     A169T     2WBJ     F     A140T    Polymorphism     N     Y     N
     2B1E_HUMAN      F55Y     2WBJ     F      F26Y    Polymorphism     N     Y     N
     2B1E_HUMAN     G164S     2WBJ     F     G135S    Polymorphism     N     Y     N
     2B1E_HUMAN      I96F     2WBJ     F      I67F    Polymorphism     N     Y     N
     2B1E_HUMAN     T106N     2WBJ     F      T77N    Polymorphism     N     Y     N
     2B1E_HUMAN     V115G     2WBJ     F      V86G    Polymorphism     N     Y     N
     2B1E_HUMAN      Y59H     2WBJ     F      Y30H    Polymorphism     N     Y     N
     2B31_HUMAN     G102A     2Q6W     B      G73A    Polymorphism     N     Y     N
     2B31_HUMAN      R40C     2Q6W     B      R11C    Polymorphism     N     Y     N
     2B31_HUMAN     V114A     2Q6W     B      V85A    Polymorphism     N     Y     N
     2B51_HUMAN     G154A     1FV1     B     G125A    Polymorphism     N     Y     N
     2B51_HUMAN      K41T     1FV1     B      K12T    Polymorphism     N     Y     N
     2B51_HUMAN      N62H     1FV1     B      N33H    Polymorphism     N     Y     N
     2B51_HUMAN      R33Q     1FV1     B       R4Q    Polymorphism     N     Y     N
     2B51_HUMAN     T106N     1FV1     B      T77N    Polymorphism     N     Y     N
     2DMB_HUMAN     A162E     2BC4     D     A144E    Polymorphism     N     Y     N
     2DMB_HUMAN     A162V     2BC4     D     A144V    Polymorphism     N     Y     N
     2DMB_HUMAN      D49V     2BC4     D      D31V    Polymorphism     N     Y     N
     2DMB_HUMAN     I197T     2BC4     D     I179T    Polymorphism     N     Y     N
     2DMB_HUMAN      S45F     2BC4     D      S27F    Polymorphism     N     Y     N
     2DMB_HUMAN      S71N     2BC4     D      S53N    Polymorphism     N     Y     N
     2DMB_HUMAN      T28A     2BC4     D      T10A    Polymorphism     N     Y     N
       41_HUMAN     V214I     1GG3     A       V5I    Polymorphism     N     Y     N
    5HT1B_HUMAN     E374K     2G1X     A     E374K    Polymorphism     N     Y     N
    5HT1B_HUMAN     F124C     2G1X     A     F124C    Polymorphism     N     Y     N
    5HT1B_HUMAN     F219L     2G1X     A     F219L    Polymorphism     N     Y     N
    5HT1B_HUMAN     I367V     2G1X     A     I367V    Polymorphism     Y     Y     N
     5NT3_HUMAN     D137V     2VKQ     A      D87V         Disease     N     Y     N
     5NT3_HUMAN     G280R     2VKQ     A     G230R         Disease     Y     Y     N
     5NT3_HUMAN     L181P     2VKQ     A     L131P         Disease     N     Y     N
     5NT3_HUMAN     N229S     2VKQ     A     N179S         Disease     Y     Y     N
     8ODP_HUMAN     V124M     1IRY     A      V83M    Polymorphism     N     Y     N
    A1AG1_HUMAN      Q38R     3BX6     A      Q20R    Polymorphism     N     Y     N
    A1AG1_HUMAN     R167C     3BX6     A     R149C    Polymorphism     N     Y     N
    A1AG1_HUMAN     V174M     3BX6     A     V156M    Polymorphism     N     Y     N
     A1AT_HUMAN     A360T     1QLP     A     A336T    Polymorphism     N     Y     N
     A1AT_HUMAN     E288V     1QLP     A     E264V    Polymorphism     N     Y     N
     A1AT_HUMAN     E400D     1QLP     A     E376D    Polymorphism     Y     Y     N
     A1AT_HUMAN     G139S     1QLP     A     G115S    Polymorphism     N     Y     N
     A1AT_HUMAN     R125H     1QLP     A     R101H    Polymorphism     Y     Y     N
     A1AT_HUMAN     V237A     1QLP     A     V213A    Polymorphism     Y     Y     N
       A4_HUMAN     A692G     1AML     A      A21G         Disease     N     Y     N
       A4_HUMAN     A713T     1IYT     A      A42T         Disease     N     Y     N
       A4_HUMAN     A713V     1IYT     A      A42V    Polymorphism     N     Y     N
       A4_HUMAN     D678N     1AML     A       D7N         Disease     N     Y     N
       A4_HUMAN     D694N     1AML     A      D23N         Disease     N     Y     N
       A4_HUMAN     E501K     1RW6     A     E482K    Polymorphism     N     Y     N
       A4_HUMAN     E693G     1AML     A      E22G         Disease     N     Y     N
       A4_HUMAN     E693K     1AML     A      E22K         Disease     N     Y     N
       A4_HUMAN     E693Q     1AML     A      E22Q         Disease     N     Y     N
       A4_HUMAN     L705V     1AML     A      L34V         Disease     N     Y     N
    AA2AR_HUMAN      A50V     1UPE     A      A50V    Polymorphism     N     Y     N
    AA2AR_HUMAN     R300H     1UPE     A     R300H    Polymorphism     N     Y     N
     AA3R_HUMAN     I248L     1OEA     A     I248L    Polymorphism     N     Y     N
     AA3R_HUMAN     M266K     1OEA     A     M266K    Polymorphism     N     Y     N
     AACT_HUMAN     A167G     2ACH     A     A144G    Polymorphism     N     Y     N
     AACT_HUMAN     K267R     2ACH     A     K243R    Polymorphism     N     Y     N
     AACT_HUMAN      L78P     2ACH     A      L55P         Disease     N     Y     N
     AACT_HUMAN     P252A     2ACH     A     P228A         Disease     N     Y     N
    ABC3G_HUMAN     Q275E     3E1U     A     Q275E    Polymorphism     Y     Y     N
    ABC3G_HUMAN     R256H     3E1U     A     R256H    Polymorphism     N     Y     N
     ABL1_HUMAN     K247R     2HZI     A     K247R    Polymorphism     N     N     Y
    ACAD8_HUMAN     A320T     1RX0     A     A298T         Disease     N     Y     N
    ACAD8_HUMAN     D134Y     1RX0     A     D112Y         Disease     N     Y     N
    ACAD8_HUMAN     G137R     1RX0     A     G115R         Disease     N     Y     N
    ACAD8_HUMAN     M128I     1RX0     A     M106I         Disease     N     Y     N
    ACAD8_HUMAN     M152T     1RX0     A     M130T         Disease     N     Y     N
    ACAD8_HUMAN     Q385R     1RX0     A     Q363R         Disease     N     Y     N
    ACAD8_HUMAN     R302Q     1RX0     A     R280Q         Disease     N     Y     N
    ACAD8_HUMAN     R334C     1RX0     A     R312C         Disease     N     Y     N
    ACAD8_HUMAN     V203I     1RX0     A     V181I         Disease     N     Y     N
    ACADM_HUMAN     C116Y     1EGE     A      C91Y         Disease     N     Y     N
    ACADM_HUMAN     C244R     1EGE     A     C219R         Disease     N     Y     N
    ACADM_HUMAN     G195R     1EGE     A     G170R         Disease     N     Y     N
    ACADM_HUMAN     G267R     1EGE     A     G242R         Disease     N     Y     N
    ACADM_HUMAN     G310R     1EGE     A     G285R         Disease     N     Y     N
    ACADM_HUMAN     I375T     1EGE     A     I350T         Disease     N     Y     N
    ACADM_HUMAN      I78T     1EGE     A      I53T         Disease     N     Y     N
    ACADM_HUMAN     K329E     1EGE     A     K304E         Disease     N     Y     N
    ACADM_HUMAN     M149I     1EGE     A     M124I         Disease     Y     Y     N
    ACADM_HUMAN     M326T     1EGE     A     M301T         Disease     N     Y     N
    ACADM_HUMAN     R206L     1EGE     A     R181L         Disease     N     Y     N
    ACADM_HUMAN     R281T     1EGE     A     R256T         Disease     N     Y     N
    ACADM_HUMAN      R53C     1EGE     A      R28C         Disease     N     Y     N
    ACADM_HUMAN     S245L     1EGE     A     S220L         Disease     N     Y     N
    ACADM_HUMAN     S336R     1EGE     A     S311R         Disease     N     Y     N
    ACADM_HUMAN     T121I     1EGE     A      T96I         Disease     N     Y     N
    ACADM_HUMAN     T193A     1EGE     A     T168A         Disease     N     Y     N
    ACADM_HUMAN     Y352C     1EGE     A     Y327C         Disease     N     Y     N
    ACADM_HUMAN      Y67H     1EGE     A      Y42H         Disease     N     Y     N
     ACBP_HUMAN      D39N     2CB8     A      D39N    Polymorphism     N     Y     N
     ACBP_HUMAN      G86R     2CB8     A      G86R    Polymorphism     N     Y     N
     ACBP_HUMAN      M71V     2CB8     A      M71V    Polymorphism     N     Y     N
    ACDSB_HUMAN     E376G     2JIF     A     E376G    Polymorphism     N     Y     N
    ACDSB_HUMAN     I316V     2JIF     A     I316V    Polymorphism     N     Y     N
    ACDSB_HUMAN     L255F     2JIF     A     L255F         Disease     N     Y     N
    ACDSB_HUMAN     S209G     2JIF     A     S209G    Polymorphism     N     Y     N
     ACE2_HUMAN      K26R     1R42     A      K26R    Polymorphism     Y     Y     N
      ACE_HUMAN     A154T     2C6N     A     A125T    Polymorphism     N     Y     N
      ACE_HUMAN     A183T     2C6N     A     A154T    Polymorphism     N     Y     N
      ACE_HUMAN     A261S     2C6N     A     A232S    Polymorphism     Y     Y     N
      ACE_HUMAN     D592G     2C6N     A     D563G    Polymorphism     Y     Y     N
      ACE_HUMAN     G354R     2C6N     A     G325R    Polymorphism     N     Y     N
      ACE_HUMAN     P351L     2C6N     A     P322L    Polymorphism     Y     Y     N
      ACE_HUMAN     R260C     2C6N     A     R231C    Polymorphism     N     Y     N
      ACE_HUMAN     R260L     2C6N     A     R231L    Polymorphism     Y     Y     N
      ACE_HUMAN     R379Q     2C6N     A     R350Q    Polymorphism     N     Y     N
      ACE_HUMAN     R561W     2C6N     A     R532W    Polymorphism     N     Y     N
      ACE_HUMAN     V524A     2C6N     A     V495A    Polymorphism     N     Y     N
      ACE_HUMAN     Y244C     2C6N     A     Y215C    Polymorphism     N     Y     N
     ACES_HUMAN     H353N     1PUV     A     H317N    Polymorphism     Y     Y     N
     ACES_HUMAN     P135A     1PUV     A      P99A    Polymorphism     N     Y     N
     ACES_HUMAN     V333E     1PUV     A     V297E    Polymorphism     N     Y     N
     ACHE_HUMAN     L241F     2DF9     A       L2F         Disease     N     Y     N
     ACHE_HUMAN     L289F     2DF9     A      L50F         Disease     N     Y     N
     ACHE_HUMAN     P265L     2DF9     A      P26L         Disease     N     Y     N
     ACHE_HUMAN     R331W     2DF9     A      R92W         Disease     N     Y     N
     ACHE_HUMAN     T284P     2DF9     A      T45P         Disease     Y     Y     N
     ACOC_HUMAN     A395D     2B3Y     A     A395D    Polymorphism     N     Y     N
     ACOC_HUMAN     G486R     2B3Y     A     G486R    Polymorphism     Y     Y     N
     ACTB_HUMAN     P243L     3BYH     A     P243L    Polymorphism     N     Y     N
     ACTB_HUMAN     R183W     3BYH     A     R183W         Disease     N     Y     N
     ACY1_HUMAN     N179S     1Q7L     A     N179S    Polymorphism     N     Y     N
     ACY1_HUMAN     R197W     1Q7L     A     R197W         Disease     N     Y     N
     ACY2_HUMAN     A287T     2O4H     A     A287T         Disease     N     Y     N
     ACY2_HUMAN     A305E     2O4H     A     A305E         Disease     N     Y     N
     ACY2_HUMAN      A57T     2O4H     A      A57T         Disease     N     Y     N
     ACY2_HUMAN     C152R     2O4H     A     C152R         Disease     N     Y     N
     ACY2_HUMAN     C152W     2O4H     A     C152W         Disease     N     Y     N
     ACY2_HUMAN     C152Y     2O4H     A     C152Y         Disease     N     Y     N
     ACY2_HUMAN     C310G     2O4H     A     C310G    Polymorphism     N     Y     N
     ACY2_HUMAN     D114E     2O4H     A     D114E         Disease     N     Y     N
     ACY2_HUMAN     D114Y     2O4H     A     D114Y         Disease     N     Y     N
     ACY2_HUMAN     D249V     2O4H     A     D249V         Disease     N     Y     N
     ACY2_HUMAN      D68A     2O4H     A      D68A         Disease     N     Y     N
     ACY2_HUMAN      E24G     2O4H     A      E24G         Disease     N     Y     N
     ACY2_HUMAN     E285A     2O4H     A     E285A         Disease     N     Y     N
     ACY2_HUMAN     F295S     2O4H     A     F295S         Disease     N     Y     N
     ACY2_HUMAN     G123E     2O4H     A     G123E         Disease     N     Y     N
     ACY2_HUMAN     G274R     2O4H     A     G274R         Disease     N     Y     N
     ACY2_HUMAN      G27R     2O4H     A      G27R         Disease     N     Y     N
     ACY2_HUMAN      H21P     2O4H     A      H21P         Disease     N     Y     N
     ACY2_HUMAN     H244R     2O4H     A     H244R         Disease     N     Y     N
     ACY2_HUMAN     I143T     2O4H     A     I143T         Disease     N     Y     N
     ACY2_HUMAN      I16T     2O4H     A      I16T         Disease     N     Y     N
     ACY2_HUMAN     M195R     2O4H     A     M195R         Disease     N     Y     N
     ACY2_HUMAN     P181T     2O4H     A     P181T         Disease     N     Y     N
     ACY2_HUMAN     P183H     2O4H     A     P183H         Disease     N     Y     N
     ACY2_HUMAN     P280L     2O4H     A     P280L         Disease     N     Y     N
     ACY2_HUMAN     P280S     2O4H     A     P280S         Disease     N     Y     N
     ACY2_HUMAN     R168C     2O4H     A     R168C         Disease     N     Y     N
     ACY2_HUMAN     R168H     2O4H     A     R168H         Disease     Y     Y     N
     ACY2_HUMAN     V186F     2O4H     A     V186F         Disease     N     Y     N
     ACY2_HUMAN     Y231C     2O4H     A     Y231C         Disease     N     Y     N
      ADA_HUMAN     A179D     1M7M     A     A179D         Disease     N     Y     N
      ADA_HUMAN     A215T     1M7M     A     A215T         Disease     N     Y     N
      ADA_HUMAN     A329V     1M7M     A     A329V         Disease     N     Y     N
      ADA_HUMAN      A83D     1M7M     A      A83D         Disease     N     Y     N
      ADA_HUMAN       D8N     1M7M     A       D8N    Polymorphism     N     Y     N
      ADA_HUMAN     G140E     1M7M     A     G140E         Disease     N     Y     N
      ADA_HUMAN      G20R     1M7M     A      G20R         Disease     N     Y     N
      ADA_HUMAN     G216R     1M7M     A     G216R         Disease     N     Y     N
      ADA_HUMAN      G74C     1M7M     A      G74C         Disease     N     Y     N
      ADA_HUMAN      H15D     1M7M     A      H15D         Disease     Y     Y     N
      ADA_HUMAN      K80R     1M7M     A      K80R    Polymorphism     N     Y     N
      ADA_HUMAN     L107P     1M7M     A     L107P         Disease     N     Y     N
      ADA_HUMAN     L152M     1M7M     A     L152M         Disease     Y     Y     N
      ADA_HUMAN     L304R     1M7M     A     L304R         Disease     N     Y     N
      ADA_HUMAN     P274L     1M7M     A     P274L         Disease     N     Y     N
      ADA_HUMAN     P297Q     1M7M     A     P297Q         Disease     N     Y     N
      ADA_HUMAN     Q199P     1M7M     A     Q199P         Disease     N     Y     N
      ADA_HUMAN     R101L     1M7M     A     R101L         Disease     N     Y     N
      ADA_HUMAN     R101Q     1M7M     A     R101Q         Disease     N     Y     N
      ADA_HUMAN     R101W     1M7M     A     R101W         Disease     N     Y     N
      ADA_HUMAN     R142Q     1M7M     A     R142Q         Disease     N     Y     N
      ADA_HUMAN     R149Q     1M7M     A     R149Q         Disease     N     Y     N
      ADA_HUMAN     R149W     1M7M     A     R149W         Disease     N     Y     N
      ADA_HUMAN     R156C     1M7M     A     R156C         Disease     Y     Y     N
      ADA_HUMAN     R156H     1M7M     A     R156H         Disease     N     Y     N
      ADA_HUMAN     R211C     1M7M     A     R211C         Disease     N     Y     N
      ADA_HUMAN     R211H     1M7M     A     R211H         Disease     N     Y     N
      ADA_HUMAN      R76W     1M7M     A      R76W         Disease     N     Y     N
      ADA_HUMAN     S291L     1M7M     A     S291L         Disease     N     Y     N
      ADA_HUMAN     T233I     1M7M     A     T233I         Disease     N     Y     N
      ADA_HUMAN     V129M     1M7M     A     V129M         Disease     N     Y     N
      ADA_HUMAN     V177M     1M7M     A     V177M         Disease     N     Y     N
    ADH1B_HUMAN      N57K     1U3U     A      N56K    Polymorphism     N     Y     N
    ADH1B_HUMAN     R370C     1U3U     A     R369C    Polymorphism     Y     Y     N
    ADH1B_HUMAN      R48H     1U3U     A      R47H    Polymorphism     Y     Y     N
    ADH1B_HUMAN      T60S     1U3U     A      T59S    Polymorphism     N     Y     N
     ADH7_HUMAN      G80A     1D1S     A      G79A    Polymorphism     N     Y     N
     ADHX_HUMAN     D353E     2FZE     A     D352E    Polymorphism     N     Y     N
     ADHX_HUMAN     L163S     2FZE     A     L162S    Polymorphism     N     Y     N
     ADHX_HUMAN     V309I     2FZE     A     V308I    Polymorphism     N     Y     N
    ADRB3_HUMAN     E249K     2CDW     A     E249K    Polymorphism     N     Y     N
    ADRB3_HUMAN     R353C     2CDW     A     R353C    Polymorphism     N     Y     N
    ADRB3_HUMAN     T265M     2CDW     A     T265M    Polymorphism     N     Y     N
    ADRB3_HUMAN      W64R     2CDW     A      W64R    Polymorphism     Y     Y     N
     AGAL_HUMAN     A143P     3GXP     B     A143P         Disease     N     Y     N
     AGAL_HUMAN     A143T     3GXP     B     A143T         Disease     N     Y     N
     AGAL_HUMAN     A156T     3GXP     B     A156T         Disease     N     Y     N
     AGAL_HUMAN     A156V     3GXP     B     A156V         Disease     N     Y     N
     AGAL_HUMAN     A230T     3GXP     B     A230T         Disease     N     Y     N
     AGAL_HUMAN     A288D     3GXP     B     A288D         Disease     N     Y     N
     AGAL_HUMAN     A377D     3GXP     B     A377D         Disease     N     Y     N
     AGAL_HUMAN      A97V     3GXP     B      A97V         Disease     N     Y     N
     AGAL_HUMAN     C142R     3GXP     B     C142R         Disease     N     Y     N
     AGAL_HUMAN     C142Y     3GXP     B     C142Y         Disease     N     Y     N
     AGAL_HUMAN     C172R     3GXP     B     C172R         Disease     Y     Y     N
     AGAL_HUMAN     C172Y     3GXP     B     C172Y         Disease     N     Y     N
     AGAL_HUMAN     C202W     3GXP     B     C202W         Disease     N     Y     N
     AGAL_HUMAN     C202Y     3GXP     B     C202Y         Disease     N     Y     N
     AGAL_HUMAN     C223G     3GXP     B     C223G         Disease     N     Y     N
     AGAL_HUMAN     C378Y     3GXP     B     C378Y         Disease     N     Y     N
     AGAL_HUMAN      C52R     3GXP     B      C52R         Disease     N     Y     N
     AGAL_HUMAN      C52S     3GXP     B      C52S         Disease     N     Y     N
     AGAL_HUMAN      C56F     3GXP     B      C56F         Disease     N     Y     N
     AGAL_HUMAN      C56G     3GXP     B      C56G         Disease     N     Y     N
     AGAL_HUMAN      C56Y     3GXP     B      C56Y         Disease     N     Y     N
     AGAL_HUMAN      C94S     3GXP     B      C94S         Disease     N     Y     N
     AGAL_HUMAN      C94Y     3GXP     B      C94Y         Disease     N     Y     N
     AGAL_HUMAN     D165V     3GXP     B     D165V         Disease     N     Y     N
     AGAL_HUMAN     D170V     3GXP     B     D170V         Disease     N     Y     N
     AGAL_HUMAN     D231N     3GXP     B     D231N         Disease     N     Y     N
     AGAL_HUMAN     D244H     3GXP     B     D244H         Disease     Y     Y     N
     AGAL_HUMAN     D244N     3GXP     B     D244N         Disease     N     Y     N
     AGAL_HUMAN     D264V     3GXP     B     D264V         Disease     N     Y     N
     AGAL_HUMAN     D266H     3GXP     B     D266H         Disease     N     Y     N
     AGAL_HUMAN     D266N     3GXP     B     D266N         Disease     N     Y     N
     AGAL_HUMAN     D266V     3GXP     B     D266V         Disease     N     Y     N
     AGAL_HUMAN     D313Y     3GXP     B     D313Y         Disease     N     Y     N
     AGAL_HUMAN      D92H     3GXP     B      D92H         Disease     N     Y     N
     AGAL_HUMAN      D92Y     3GXP     B      D92Y         Disease     N     Y     N
     AGAL_HUMAN      D93G     3GXP     B      D93G         Disease     N     Y     N
     AGAL_HUMAN     E341K     3GXP     B     E341K         Disease     N     Y     N
     AGAL_HUMAN     E358K     3GXP     B     E358K         Disease     N     Y     N
     AGAL_HUMAN      E59K     3GXP     B      E59K         Disease     N     Y     N
     AGAL_HUMAN      E66Q     3GXP     B      E66Q         Disease     Y     Y     N
     AGAL_HUMAN     F113L     3GXP     B     F113L         Disease     N     Y     N
     AGAL_HUMAN     F113S     3GXP     B     F113S         Disease     N     Y     N
     AGAL_HUMAN     G128E     3GXP     B     G128E         Disease     Y     Y     N
     AGAL_HUMAN     G138R     3GXP     B     G138R         Disease     N     Y     N
     AGAL_HUMAN     G144V     3GXP     B     G144V         Disease     N     Y     N
     AGAL_HUMAN     G163V     3GXP     B     G163V         Disease     N     Y     N
     AGAL_HUMAN     G183D     3GXP     B     G183D         Disease     N     Y     N
     AGAL_HUMAN     G258R     3GXP     B     G258R         Disease     N     Y     N
     AGAL_HUMAN     G260A     3GXP     B     G260A         Disease     Y     Y     N
     AGAL_HUMAN     G261D     3GXP     B     G261D         Disease     N     Y     N
     AGAL_HUMAN     G328A     3GXP     B     G328A         Disease     N     Y     N
     AGAL_HUMAN     G328R     3GXP     B     G328R         Disease     N     Y     N
     AGAL_HUMAN      G35R     3GXP     B      G35R         Disease     N     Y     N
     AGAL_HUMAN     G361R     3GXP     B     G361R         Disease     N     Y     N
     AGAL_HUMAN     G373D     3GXP     B     G373D         Disease     N     Y     N
     AGAL_HUMAN     G373S     3GXP     B     G373S         Disease     N     Y     N
     AGAL_HUMAN      G85D     3GXP     B      G85D         Disease     N     Y     N
     AGAL_HUMAN      H46R     3GXP     B      H46R         Disease     N     Y     N
     AGAL_HUMAN      H46Y     3GXP     B      H46Y         Disease     N     Y     N
     AGAL_HUMAN     I219N     3GXP     B     I219N         Disease     N     Y     N
     AGAL_HUMAN     I242N     3GXP     B     I242N         Disease     N     Y     N
     AGAL_HUMAN     I289F     3GXP     B     I289F         Disease     N     Y     N
     AGAL_HUMAN      I91T     3GXP     B      I91T         Disease     N     Y     N
     AGAL_HUMAN     L131P     3GXP     B     L131P         Disease     N     Y     N
     AGAL_HUMAN     L166V     3GXP     B     L166V         Disease     N     Y     N
     AGAL_HUMAN      L32P     3GXP     B      L32P         Disease     N     Y     N
     AGAL_HUMAN      L89P     3GXP     B      L89P         Disease     N     Y     N
     AGAL_HUMAN      L89R     3GXP     B      L89R         Disease     N     Y     N
     AGAL_HUMAN     M187V     3GXP     B     M187V         Disease     N     Y     N
     AGAL_HUMAN     M267I     3GXP     B     M267I         Disease     N     Y     N
     AGAL_HUMAN     M284T     3GXP     B     M284T         Disease     N     Y     N
     AGAL_HUMAN     M296I     3GXP     B     M296I         Disease     N     Y     N
     AGAL_HUMAN     M296V     3GXP     B     M296V         Disease     N     Y     N
     AGAL_HUMAN      M42V     3GXP     B      M42V         Disease     Y     Y     N
     AGAL_HUMAN      M72V     3GXP     B      M72V         Disease     N     Y     N
     AGAL_HUMAN     N215S     3GXP     B     N215S         Disease     N     Y     N
     AGAL_HUMAN     N224D     3GXP     B     N224D         Disease     N     Y     N
     AGAL_HUMAN     N224S     3GXP     B     N224S         Disease     N     Y     N
     AGAL_HUMAN     N263S     3GXP     B     N263S         Disease     N     Y     N
     AGAL_HUMAN     N272K     3GXP     B     N272K         Disease     N     Y     N
     AGAL_HUMAN     N272S     3GXP     B     N272S         Disease     N     Y     N
     AGAL_HUMAN     N298H     3GXP     B     N298H         Disease     N     Y     N
     AGAL_HUMAN     N298K     3GXP     B     N298K         Disease     N     Y     N
     AGAL_HUMAN     N298S     3GXP     B     N298S         Disease     N     Y     N
     AGAL_HUMAN     N320K     3GXP     B     N320K         Disease     N     Y     N
     AGAL_HUMAN     N320Y     3GXP     B     N320Y         Disease     N     Y     N
     AGAL_HUMAN      N34S     3GXP     B      N34S         Disease     N     Y     N
     AGAL_HUMAN     P146S     3GXP     B     P146S         Disease     N     Y     N
     AGAL_HUMAN     P205T     3GXP     B     P205T         Disease     N     Y     N
     AGAL_HUMAN     P259L     3GXP     B     P259L         Disease     N     Y     N
     AGAL_HUMAN     P259R     3GXP     B     P259R         Disease     N     Y     N
     AGAL_HUMAN     P265R     3GXP     B     P265R         Disease     N     Y     N
     AGAL_HUMAN     P409A     3GXP     B     P409A         Disease     N     Y     N
     AGAL_HUMAN     P409T     3GXP     B     P409T         Disease     N     Y     N
     AGAL_HUMAN      P40L     3GXP     B      P40L         Disease     N     Y     N
     AGAL_HUMAN      P40S     3GXP     B      P40S         Disease     N     Y     N
     AGAL_HUMAN     Q279E     3GXP     B     Q279E         Disease     N     Y     N
     AGAL_HUMAN     Q279H     3GXP     B     Q279H         Disease     N     Y     N
     AGAL_HUMAN     Q280H     3GXP     B     Q280H         Disease     N     Y     N
     AGAL_HUMAN     Q321E     3GXP     B     Q321E         Disease     N     Y     N
     AGAL_HUMAN     Q327K     3GXP     B     Q327K         Disease     N     Y     N
     AGAL_HUMAN     R100K     3GXP     B     R100K         Disease     N     Y     N
     AGAL_HUMAN     R100T     3GXP     B     R100T         Disease     N     Y     N
     AGAL_HUMAN     R112C     3GXP     B     R112C         Disease     N     Y     N
     AGAL_HUMAN     R112H     3GXP     B     R112H         Disease     N     Y     N
     AGAL_HUMAN     R227Q     3GXP     B     R227Q         Disease     N     Y     N
     AGAL_HUMAN     R301Q     3GXP     B     R301Q         Disease     N     Y     N
     AGAL_HUMAN     R342Q     3GXP     B     R342Q         Disease     N     Y     N
     AGAL_HUMAN     R356W     3GXP     B     R356W         Disease     N     Y     N
     AGAL_HUMAN     R363H     3GXP     B     R363H         Disease     N     Y     N
     AGAL_HUMAN      R49L     3GXP     B      R49L         Disease     N     Y     N
     AGAL_HUMAN      R49P     3GXP     B      R49P         Disease     Y     Y     N
     AGAL_HUMAN      R49S     3GXP     B      R49S         Disease     N     Y     N
     AGAL_HUMAN     S148N     3GXP     B     S148N         Disease     N     Y     N
     AGAL_HUMAN     S148R     3GXP     B     S148R         Disease     Y     Y     N
     AGAL_HUMAN     S235C     3GXP     B     S235C         Disease     N     Y     N
     AGAL_HUMAN     S297F     3GXP     B     S297F         Disease     N     Y     N
     AGAL_HUMAN      S65T     3GXP     B      S65T         Disease     N     Y     N
     AGAL_HUMAN     T410A     3GXP     B     T410A         Disease     N     Y     N
     AGAL_HUMAN     V269A     3GXP     B     V269A         Disease     N     Y     N
     AGAL_HUMAN     V316E     3GXP     B     V316E         Disease     N     Y     N
     AGAL_HUMAN     W162C     3GXP     B     W162C         Disease     N     Y     N
     AGAL_HUMAN     W162R     3GXP     B     W162R         Disease     N     Y     N
     AGAL_HUMAN     W226R     3GXP     B     W226R         Disease     N     Y     N
     AGAL_HUMAN     W236C     3GXP     B     W236C         Disease     N     Y     N
     AGAL_HUMAN     W236L     3GXP     B     W236L         Disease     N     Y     N
     AGAL_HUMAN     W287C     3GXP     B     W287C         Disease     N     Y     N
     AGAL_HUMAN     W287G     3GXP     B     W287G         Disease     N     Y     N
     AGAL_HUMAN     W340R     3GXP     B     W340R         Disease     N     Y     N
     AGAL_HUMAN      W47G     3GXP     B      W47G         Disease     N     Y     N
     AGAL_HUMAN      W95S     3GXP     B      W95S         Disease     N     Y     N
     AGAL_HUMAN     Y134S     3GXP     B     Y134S         Disease     N     Y     N
     AGAL_HUMAN     Y216D     3GXP     B     Y216D         Disease     N     Y     N
     AGAL_HUMAN      Y86C     3GXP     B      Y86C         Disease     N     Y     N
    AGTR1_HUMAN     A163T     1ZV0     B     A163T    Polymorphism     N     Y     N
    AGTR1_HUMAN     A244S     1ZV0     B     A244S    Polymorphism     N     Y     N
    AGTR1_HUMAN     C289W     1ZV0     B     C289W    Polymorphism     N     Y     N
    AGTR1_HUMAN      L48V     1ZV0     B      L48V    Polymorphism     N     Y     N
    AGTR1_HUMAN     T282M     1ZV0     B     T282M         Disease     N     Y     N
    AGTR1_HUMAN     T336P     1ZV0     B     T336P    Polymorphism     N     Y     N
    AK1C1_HUMAN     Q172L     3C3U     A     Q172L    Polymorphism     N     Y     N
    AK1C1_HUMAN     R170H     3C3U     A     R170H    Polymorphism     N     Y     N
    AK1C2_HUMAN      F46Y     1XJB     B      F46Y    Polymorphism     Y     Y     N
    AK1C2_HUMAN     L172Q     1XJB     B     L172Q    Polymorphism     N     Y     N
    AK1C3_HUMAN     M175I     1S1P     A     M175I    Polymorphism     N     Y     N
    AK1C3_HUMAN     P180S     1S1P     A     P180S    Polymorphism     N     Y     N
    AK1C3_HUMAN       Q5H     1RY0     A       Q5H    Polymorphism     N     Y     N
    AK1C3_HUMAN     R170C     1S1P     A     R170C    Polymorphism     N     Y     N
    AK1C3_HUMAN      R66Q     1S1P     A      R66Q    Polymorphism     N     Y     N
    AK1D1_HUMAN     L106F     3BUV     A     L106F         Disease     N     Y     N
    AK1D1_HUMAN     P133R     3BUV     A     P133R         Disease     N     Y     N
    AK1D1_HUMAN     P198L     3BUV     A     P198L         Disease     N     Y     N
    AK1D1_HUMAN     R261C     3BUV     A     R261C         Disease     N     Y     N
     AKT1_HUMAN      E17K     1UNP     A      E17K         Disease     N     N     Y
     ALBU_HUMAN     A215T     1N5U     A     A191T    Polymorphism     N     Y     N
     ALBU_HUMAN     A215V     1N5U     A     A191V    Polymorphism     N     Y     N
     ALBU_HUMAN     E121G     1N5U     A      E97G    Polymorphism     N     Y     N
     ALBU_HUMAN     E420K     1N5U     A     E396K    Polymorphism     N     Y     N
     ALBU_HUMAN      F73Y     1N5U     A      F49Y    Polymorphism     N     Y     N
     ALBU_HUMAN     K490E     1N5U     A     K466E    Polymorphism     N     Y     N
     ALBU_HUMAN      L90P     1N5U     A      L66P         Disease     N     Y     N
     ALBU_HUMAN     Q220L     1N5U     A     Q196L    Polymorphism     N     Y     N
     ALBU_HUMAN     R242H     1N5U     A     R218H         Disease     N     Y     N
     ALBU_HUMAN     R242P     1N5U     A     R218P         Disease     N     Y     N
    ALDH2_HUMAN     E337V     1O02     A     E320V    Polymorphism     N     Y     N
    ALDH2_HUMAN     E496K     1O02     A     E479K    Polymorphism     N     Y     N
    ALDH2_HUMAN     E504K     1O02     A     E487K    Polymorphism     Y     Y     N
    ALDOA_HUMAN     C339Y     1ALD     A     C338Y         Disease     N     Y     N
    ALDOA_HUMAN     D129G     1ALD     A     D128G         Disease     N     Y     N
    ALDOA_HUMAN     E207K     1ALD     A     E206K         Disease     Y     Y     N
    ALDOA_HUMAN      E82Q     1ALD     A      E81Q    Polymorphism     N     Y     N
    ALDOA_HUMAN     G142V     1ALD     A     G141V    Polymorphism     N     Y     N
    ALDOA_HUMAN     G347S     1ALD     A     G346S         Disease     Y     Y     N
    ALDOB_HUMAN     A150P     1QO5     A     A149P         Disease     N     Y     N
    ALDOB_HUMAN     A175D     1QO5     A     A174D         Disease     N     Y     N
    ALDOB_HUMAN     A338V     1QO5     A     A337V         Disease     N     Y     N
    ALDOB_HUMAN     C135R     1QO5     A     C134R         Disease     N     Y     N
    ALDOB_HUMAN     C178R     1QO5     A     C177R         Disease     N     Y     N
    ALDOB_HUMAN     E207Q     1QO5     A     E206Q    Polymorphism     N     Y     N
    ALDOB_HUMAN     I268N     1QO5     A     I267N    Polymorphism     N     Y     N
    ALDOB_HUMAN      I74T     1QO5     A      I73T         Disease     N     Y     N
    ALDOB_HUMAN     L229P     1QO5     A     L228P         Disease     N     Y     N
    ALDOB_HUMAN     L257P     1QO5     A     L256P         Disease     N     Y     N
    ALDOB_HUMAN     L284P     1QO5     A     L283P         Disease     N     Y     N
    ALDOB_HUMAN     N335K     1QO5     A     N334K         Disease     N     Y     N
    ALDOB_HUMAN     P185R     1QO5     A     P184R         Disease     N     Y     N
    ALDOB_HUMAN     R134S     1QO5     A     R133S    Polymorphism     N     Y     N
    ALDOB_HUMAN     R304Q     1QO5     A     R303Q         Disease     N     Y     N
    ALDOB_HUMAN     R304W     1QO5     A     R303W         Disease     N     Y     N
    ALDOB_HUMAN     V222F     1QO5     A     V221F         Disease     N     Y     N
     ALDR_HUMAN     G204S     1ADS     A     G203S    Polymorphism     N     Y     N
     ALDR_HUMAN      H42L     1ADS     A      H41L    Polymorphism     N     Y     N
     ALDR_HUMAN      I15F     1ADS     A      I14F    Polymorphism     N     Y     N
     ALDR_HUMAN      K90E     1ADS     A      K89E    Polymorphism     N     Y     N
     ALDR_HUMAN      L73V     1ADS     A      L72V    Polymorphism     N     Y     N
     ALDR_HUMAN     T288I     1ADS     A     T287I    Polymorphism     N     Y     N
     AMRP_HUMAN     N114S     1LRE     A      N80S    Polymorphism     N     Y     N
     AMRP_HUMAN     V311M     2FTU     A      V72M    Polymorphism     N     Y     N
     ANDR_HUMAN     A687V     2AM9     A     A687V         Disease     N     Y     N
     ANDR_HUMAN     A721T     2AM9     A     A721T         Disease     N     Y     N
     ANDR_HUMAN     A748D     2AM9     A     A748D         Disease     N     Y     N
     ANDR_HUMAN     A748T     2AM9     A     A748T         Disease     N     Y     N
     ANDR_HUMAN     A748V     2AM9     A     A748V         Disease     N     Y     N
     ANDR_HUMAN     A765T     2AM9     A     A765T         Disease     N     Y     N
     ANDR_HUMAN     A765V     2AM9     A     A765V         Disease     Y     Y     N
     ANDR_HUMAN     A870G     2AM9     A     A870G         Disease     N     Y     N
     ANDR_HUMAN     A870V     2AM9     A     A870V         Disease     N     Y     N
     ANDR_HUMAN     A896T     2AM9     A     A896T         Disease     N     Y     N
     ANDR_HUMAN     C686R     2AM9     A     C686R         Disease     N     Y     N
     ANDR_HUMAN     C784Y     2AM9     A     C784Y         Disease     Y     Y     N
     ANDR_HUMAN     C806Y     2AM9     A     C806Y         Disease     N     Y     N
     ANDR_HUMAN     D695H     2AM9     A     D695H         Disease     N     Y     N
     ANDR_HUMAN     D695N     2AM9     A     D695N         Disease     N     Y     N
     ANDR_HUMAN     D695V     2AM9     A     D695V         Disease     N     Y     N
     ANDR_HUMAN     D732N     2AM9     A     D732N         Disease     N     Y     N
     ANDR_HUMAN     D732Y     2AM9     A     D732Y         Disease     N     Y     N
     ANDR_HUMAN     D767E     2AM9     A     D767E         Disease     N     Y     N
     ANDR_HUMAN     D864G     2AM9     A     D864G         Disease     N     Y     N
     ANDR_HUMAN     D864N     2AM9     A     D864N         Disease     N     Y     N
     ANDR_HUMAN     D879Y     2AM9     A     D879Y         Disease     Y     Y     N
     ANDR_HUMAN     D890N     2AM9     A     D890N         Disease     Y     Y     N
     ANDR_HUMAN     E681K     2AM9     A     E681K         Disease     Y     Y     N
     ANDR_HUMAN     E772A     2AM9     A     E772A         Disease     N     Y     N
     ANDR_HUMAN     E772G     2AM9     A     E772G         Disease     N     Y     N
     ANDR_HUMAN     E793D     2AM9     A     E793D    Polymorphism     N     Y     N
     ANDR_HUMAN     F754L     2AM9     A     F754L         Disease     N     Y     N
     ANDR_HUMAN     F754V     2AM9     A     F754V         Disease     N     Y     N
     ANDR_HUMAN     F764L     2AM9     A     F764L         Disease     N     Y     N
     ANDR_HUMAN     F794S     2AM9     A     F794S         Disease     N     Y     N
     ANDR_HUMAN     F827V     2AM9     A     F827V         Disease     N     Y     N
     ANDR_HUMAN     F856L     2AM9     A     F856L         Disease     N     Y     N
     ANDR_HUMAN     F891L     2AM9     A     F891L         Disease     N     Y     N
     ANDR_HUMAN     F916L     2AM9     A     F916L         Disease     N     Y     N
     ANDR_HUMAN     G683A     2AM9     A     G683A         Disease     N     Y     N
     ANDR_HUMAN     G688E     2AM9     A     G688E         Disease     N     Y     N
     ANDR_HUMAN     G708A     2AM9     A     G708A         Disease     N     Y     N
     ANDR_HUMAN     G708V     2AM9     A     G708V         Disease     N     Y     N
     ANDR_HUMAN     G724D     2AM9     A     G724D         Disease     N     Y     N
     ANDR_HUMAN     G743E     2AM9     A     G743E         Disease     N     Y     N
     ANDR_HUMAN     G743V     2AM9     A     G743V         Disease     N     Y     N
     ANDR_HUMAN     G750D     2AM9     A     G750D         Disease     N     Y     N
     ANDR_HUMAN     G750S     2AM9     A     G750S         Disease     N     Y     N
     ANDR_HUMAN     G820A     2AM9     A     G820A         Disease     N     Y     N
     ANDR_HUMAN     G909E     2AM9     A     G909E         Disease     N     Y     N
     ANDR_HUMAN     G909R     2AM9     A     G909R         Disease     N     Y     N
     ANDR_HUMAN     H874R     2AM9     A     H874R         Disease     N     Y     N
     ANDR_HUMAN     H874Y     2AM9     A     H874Y         Disease     N     Y     N
     ANDR_HUMAN     H917R     2AM9     A     H917R         Disease     N     Y     N
     ANDR_HUMAN     I664N     1XJ7     A     I664N         Disease     N     Y     N
     ANDR_HUMAN     I672T     2AM9     A     I672T         Disease     N     Y     N
     ANDR_HUMAN     I737T     2AM9     A     I737T         Disease     Y     Y     N
     ANDR_HUMAN     I841S     2AM9     A     I841S         Disease     Y     Y     N
     ANDR_HUMAN     I842T     2AM9     A     I842T         Disease     N     Y     N
     ANDR_HUMAN     I869M     2AM9     A     I869M         Disease     N     Y     N
     ANDR_HUMAN     I898T     2AM9     A     I898T         Disease     N     Y     N
     ANDR_HUMAN     K717E     2AM9     A     K717E         Disease     N     Y     N
     ANDR_HUMAN     K720E     2AM9     A     K720E         Disease     N     Y     N
     ANDR_HUMAN     K910R     2AM9     A     K910R         Disease     N     Y     N
     ANDR_HUMAN     L677P     2AM9     A     L677P         Disease     N     Y     N
     ANDR_HUMAN     L700M     2AM9     A     L700M         Disease     Y     Y     N
     ANDR_HUMAN     L701F     2AM9     A     L701F         Disease     N     Y     N
     ANDR_HUMAN     L701H     2AM9     A     L701H         Disease     N     Y     N
     ANDR_HUMAN     L707R     2AM9     A     L707R         Disease     N     Y     N
     ANDR_HUMAN     L712F     2AM9     A     L712F         Disease     N     Y     N
     ANDR_HUMAN     L722F     2AM9     A     L722F         Disease     N     Y     N
     ANDR_HUMAN     L728S     2AM9     A     L728S         Disease     N     Y     N
     ANDR_HUMAN     L744F     2AM9     A     L744F         Disease     N     Y     N
     ANDR_HUMAN     L762F     2AM9     A     L762F         Disease     N     Y     N
     ANDR_HUMAN     L768P     2AM9     A     L768P         Disease     N     Y     N
     ANDR_HUMAN     L790F     2AM9     A     L790F         Disease     N     Y     N
     ANDR_HUMAN     L812F     2AM9     A     L812F         Disease     N     Y     N
     ANDR_HUMAN     L821V     2AM9     A     L821V         Disease     N     Y     N
     ANDR_HUMAN     L830P     2AM9     A     L830P         Disease     N     Y     N
     ANDR_HUMAN     L863R     2AM9     A     L863R         Disease     N     Y     N
     ANDR_HUMAN     L880Q     2AM9     A     L880Q         Disease     N     Y     N
     ANDR_HUMAN     L881V     2AM9     A     L881V         Disease     N     Y     N
     ANDR_HUMAN     L907F     2AM9     A     L907F         Disease     N     Y     N
     ANDR_HUMAN     M742I     2AM9     A     M742I         Disease     N     Y     N
     ANDR_HUMAN     M742V     2AM9     A     M742V         Disease     N     Y     N
     ANDR_HUMAN     M745T     2AM9     A     M745T         Disease     N     Y     N
     ANDR_HUMAN     M749I     2AM9     A     M749I         Disease     N     Y     N
     ANDR_HUMAN     M749V     2AM9     A     M749V         Disease     N     Y     N
     ANDR_HUMAN     M780I     2AM9     A     M780I         Disease     N     Y     N
     ANDR_HUMAN     M787V     2AM9     A     M787V         Disease     N     Y     N
     ANDR_HUMAN     M807R     2AM9     A     M807R         Disease     N     Y     N
     ANDR_HUMAN     M807T     2AM9     A     M807T         Disease     N     Y     N
     ANDR_HUMAN     M807V     2AM9     A     M807V         Disease     N     Y     N
     ANDR_HUMAN     M886V     2AM9     A     M886V         Disease     N     Y     N
     ANDR_HUMAN     M895T     2AM9     A     M895T         Disease     N     Y     N
     ANDR_HUMAN     N705S     2AM9     A     N705S         Disease     N     Y     N
     ANDR_HUMAN     N705Y     2AM9     A     N705Y         Disease     N     Y     N
     ANDR_HUMAN     N727K     2AM9     A     N727K         Disease     N     Y     N
     ANDR_HUMAN     N756S     2AM9     A     N756S         Disease     N     Y     N
     ANDR_HUMAN     N758T     2AM9     A     N758T         Disease     N     Y     N
     ANDR_HUMAN     N771H     2AM9     A     N771H         Disease     N     Y     N
     ANDR_HUMAN     P671H     2AM9     A     P671H         Disease     N     Y     N
     ANDR_HUMAN     P682T     2AM9     A     P682T         Disease     N     Y     N
     ANDR_HUMAN     P723S     2AM9     A     P723S         Disease     N     Y     N
     ANDR_HUMAN     P766S     2AM9     A     P766S         Disease     N     Y     N
     ANDR_HUMAN     P892L     2AM9     A     P892L         Disease     N     Y     N
     ANDR_HUMAN     P904H     2AM9     A     P904H         Disease     N     Y     N
     ANDR_HUMAN     P904S     2AM9     A     P904S         Disease     N     Y     N
     ANDR_HUMAN     P913S     2AM9     A     P913S         Disease     N     Y     N
     ANDR_HUMAN     Q670R     2AM9     A     Q670R         Disease     N     Y     N
     ANDR_HUMAN     Q711E     2AM9     A     Q711E         Disease     N     Y     N
     ANDR_HUMAN     Q733H     2AM9     A     Q733H         Disease     N     Y     N
     ANDR_HUMAN     Q798E     2AM9     A     Q798E         Disease     N     Y     N
     ANDR_HUMAN     Q902R     2AM9     A     Q902R         Disease     N     Y     N
     ANDR_HUMAN     Q919R     2AM9     A     Q919R         Disease     N     Y     N
     ANDR_HUMAN     R710T     2AM9     A     R710T         Disease     N     Y     N
     ANDR_HUMAN     R726L     2AM9     A     R726L         Disease     N     Y     N
     ANDR_HUMAN     R752Q     2AM9     A     R752Q         Disease     N     Y     N
     ANDR_HUMAN     R774C     2AM9     A     R774C         Disease     N     Y     N
     ANDR_HUMAN     R774H     2AM9     A     R774H         Disease     N     Y     N
     ANDR_HUMAN     R779W     2AM9     A     R779W         Disease     N     Y     N
     ANDR_HUMAN     R788S     2AM9     A     R788S         Disease     N     Y     N
     ANDR_HUMAN     R831L     2AM9     A     R831L         Disease     N     Y     N
     ANDR_HUMAN     R831Q     2AM9     A     R831Q         Disease     N     Y     N
     ANDR_HUMAN     R840C     2AM9     A     R840C         Disease     N     Y     N
     ANDR_HUMAN     R840G     2AM9     A     R840G         Disease     N     Y     N
     ANDR_HUMAN     R840H     2AM9     A     R840H         Disease     Y     Y     N
     ANDR_HUMAN     R840S     2AM9     A     R840S         Disease     N     Y     N
     ANDR_HUMAN     R846G     2AM9     A     R846G         Disease     Y     Y     N
     ANDR_HUMAN     R854K     2AM9     A     R854K         Disease     N     Y     N
     ANDR_HUMAN     R855C     2AM9     A     R855C         Disease     N     Y     N
     ANDR_HUMAN     R855H     2AM9     A     R855H         Disease     N     Y     N
     ANDR_HUMAN     R871G     2AM9     A     R871G         Disease     N     Y     N
     ANDR_HUMAN     S702A     2AM9     A     S702A         Disease     N     Y     N
     ANDR_HUMAN     S703C     2AM9     A     S703C         Disease     N     Y     N
     ANDR_HUMAN     S703G     2AM9     A     S703G         Disease     N     Y     N
     ANDR_HUMAN     S759F     2AM9     A     S759F         Disease     N     Y     N
     ANDR_HUMAN     S759P     2AM9     A     S759P         Disease     N     Y     N
     ANDR_HUMAN     S782N     2AM9     A     S782N         Disease     N     Y     N
     ANDR_HUMAN     S791P     2AM9     A     S791P         Disease     N     Y     N
     ANDR_HUMAN     S814N     2AM9     A     S814N         Disease     N     Y     N
     ANDR_HUMAN     S865P     2AM9     A     S865P         Disease     N     Y     N
     ANDR_HUMAN     T755A     2AM9     A     T755A         Disease     N     Y     N
     ANDR_HUMAN     T877A     2AM9     A     T877A         Disease     N     Y     N
     ANDR_HUMAN     T877S     2AM9     A     T877S         Disease     N     Y     N
     ANDR_HUMAN     V684I     2AM9     A     V684I         Disease     Y     Y     N
     ANDR_HUMAN     V715M     2AM9     A     V715M         Disease     N     Y     N
     ANDR_HUMAN     V730M     2AM9     A     V730M         Disease     N     Y     N
     ANDR_HUMAN     V746M     2AM9     A     V746M         Disease     N     Y     N
     ANDR_HUMAN     V757A     2AM9     A     V757A         Disease     Y     Y     N
     ANDR_HUMAN     V866E     2AM9     A     V866E         Disease     N     Y     N
     ANDR_HUMAN     V866L     2AM9     A     V866L         Disease     Y     Y     N
     ANDR_HUMAN     V866M     2AM9     A     V866M         Disease     Y     Y     N
     ANDR_HUMAN     V889M     2AM9     A     V889M         Disease     N     Y     N
     ANDR_HUMAN     V903M     2AM9     A     V903M         Disease     N     Y     N
     ANDR_HUMAN     V911L     2AM9     A     V911L         Disease     N     Y     N
     ANDR_HUMAN     W741R     2AM9     A     W741R         Disease     N     Y     N
     ANDR_HUMAN     W751R     2AM9     A     W751R         Disease     N     Y     N
     ANDR_HUMAN     Y763C     2AM9     A     Y763C         Disease     N     Y     N
     ANDR_HUMAN     Y763H     2AM9     A     Y763H         Disease     N     Y     N
     ANDR_HUMAN     Y834C     2AM9     A     Y834C         Disease     N     Y     N
     ANGI_HUMAN      C63W     1B1I     A      C39W         Disease     N     Y     N
     ANGI_HUMAN     H138R     1B1I     A     H114R         Disease     N     Y     N
     ANGI_HUMAN      K41E     1B1I     A      K17E         Disease     N     Y     N
     ANGI_HUMAN      K41I     1B1I     A      K17I         Disease     N     Y     N
     ANGI_HUMAN      K64I     1B1I     A      K40I         Disease     N     Y     N
     ANGI_HUMAN      K84E     1B1I     A      K60E    Polymorphism     N     Y     N
     ANGI_HUMAN     P136L     1B1I     A     P112L         Disease     N     Y     N
     ANGI_HUMAN      Q36L     1B1I     A      Q12L         Disease     N     Y     N
     ANGI_HUMAN      R55K     1B1I     A      R31K         Disease     N     Y     N
     ANGI_HUMAN      S52N     1B1I     A      S28N         Disease     N     Y     N
     ANGI_HUMAN     V137I     1B1I     A     V113I         Disease     N     Y     N
     ANM3_HUMAN     L440V     2FYT     A     L457V    Polymorphism     N     Y     N
     ANM3_HUMAN     N508S     2FYT     A     N525S    Polymorphism     N     Y     N
     ANM3_HUMAN     S470C     2FYT     A     S487C    Polymorphism     N     Y     N
    ANTR2_HUMAN     C218R     1SHU     X     C218R         Disease     N     Y     N
    ANTR2_HUMAN     G105D     1SHU     X     G105D         Disease     N     Y     N
    ANTR2_HUMAN     I189T     1SHU     X     I189T         Disease     N     Y     N
    ANTR2_HUMAN      L45P     1SHU     X      L45P         Disease     N     Y     N
    ANXA2_HUMAN      V98L     2HYV     A      V97L    Polymorphism     N     Y     N
    ANXA3_HUMAN     F291S     1AII     A     F292S    Polymorphism     N     Y     N
    ANXA3_HUMAN     I219N     1AII     A     I220N    Polymorphism     N     Y     N
    ANXA3_HUMAN     P251L     1AII     A     P252L    Polymorphism     N     Y     N
    ANXA3_HUMAN      S19N     1AII     A      S20N    Polymorphism     N     Y     N
    ANXA4_HUMAN      T85M     2ZOC     A      T85M    Polymorphism     Y     Y     N
     AOFA_HUMAN     F314V     2Z5X     A     F314V    Polymorphism     N     Y     N
     AOFA_HUMAN     K520R     2Z5X     A     K520R    Polymorphism     N     Y     N
    APEX1_HUMAN     D148E     1BIX     A     D148E    Polymorphism     Y     Y     N
    APEX1_HUMAN      I64V     1BIX     A      I64V    Polymorphism     N     Y     N
    APEX1_HUMAN      Q51H     1BIX     A      Q51H    Polymorphism     N     Y     N
    APOA1_HUMAN      A61T     2A01     A      A37T    Polymorphism     N     Y     N
    APOA1_HUMAN     D113E     2A01     A      D89E    Polymorphism     N     Y     N
    APOA1_HUMAN     D126H     2A01     A     D102H    Polymorphism     N     Y     N
    APOA1_HUMAN     E163G     2A01     A     E139G    Polymorphism     N     Y     N
    APOA1_HUMAN     E171V     2A01     A     E147V    Polymorphism     N     Y     N
    APOA1_HUMAN      G50R     2A01     A      G26R         Disease     N     Y     N
    APOA1_HUMAN     K131M     2A01     A     K107M    Polymorphism     N     Y     N
    APOA1_HUMAN      L84R     2A01     A      L60R         Disease     N     Y     N
    APOA1_HUMAN     P189R     2A01     A     P165R    Polymorphism     N     Y     N
    APOA1_HUMAN      P27R     2A01     A       P3R    Polymorphism     N     Y     N
    APOA1_HUMAN     R184P     2A01     A     R160P    Polymorphism     N     Y     N
    APOA1_HUMAN      T92I     2A01     A      T68I    Polymorphism     N     Y     N
     APOA_HUMAN    M4187T     1KIV     A      M66T    Polymorphism     Y     Y     N
    APOC1_HUMAN      T71S     1IOJ     A      T45S    Polymorphism     N     Y     N
    APOC2_HUMAN      E60K     1I5J     A      E38K    Polymorphism     N     Y     N
    APOC2_HUMAN      K41T     1I5J     A      K19T    Polymorphism     N     Y     N
    APOC2_HUMAN      K77Q     1I5J     A      K55Q    Polymorphism     N     Y     N
    APOC2_HUMAN      W48R     1I5J     A      W26R         Disease     N     Y     N
    APOC3_HUMAN      K78E     2JQ3     A      K58E         Disease     N     Y     N
     APOD_HUMAN     S115L     2APD     A      S95L    Polymorphism     N     Y     N
     APOD_HUMAN     T178K     2APD     A     T158K    Polymorphism     N     Y     N
     APOE_HUMAN     A117T     1BZ4     A      A99T    Polymorphism     N     Y     N
     APOE_HUMAN     A124V     1BZ4     A     A106V    Polymorphism     N     Y     N
     APOE_HUMAN     A170P     1BZ4     A     A152P    Polymorphism     N     Y     N
     APOE_HUMAN     C130R     1BZ4     A     C112R         Disease     N     Y     N
     APOE_HUMAN      E21K     2KC3     A       E3K    Polymorphism     N     Y     N
     APOE_HUMAN      E31K     2KC3     A      E13K         Disease     N     Y     N
     APOE_HUMAN     G145D     1BZ4     A     G127D    Polymorphism     N     Y     N
     APOE_HUMAN     K164E     1BZ4     A     K146E         Disease     N     Y     N
     APOE_HUMAN     K164Q     1BZ4     A     K146Q         Disease     N     Y     N
     APOE_HUMAN      L46P     1BZ4     A      L28P    Polymorphism     N     Y     N
     APOE_HUMAN     P102R     1BZ4     A      P84R    Polymorphism     N     Y     N
     APOE_HUMAN      Q64H     1BZ4     A      Q46H    Polymorphism     N     Y     N
     APOE_HUMAN      Q99K     1BZ4     A      Q81K    Polymorphism     N     Y     N
     APOE_HUMAN     R152Q     1BZ4     A     R134Q    Polymorphism     N     Y     N
     APOE_HUMAN     R154C     1BZ4     A     R136C         Disease     N     Y     N
     APOE_HUMAN     R154S     1BZ4     A     R136S         Disease     N     Y     N
     APOE_HUMAN     R160C     1BZ4     A     R142C         Disease     Y     Y     N
     APOE_HUMAN     R163C     1BZ4     A     R145C         Disease     N     Y     N
     APOE_HUMAN     R163P     1BZ4     A     R145P         Disease     N     Y     N
     APOE_HUMAN     R176C     1BZ4     A     R158C         Disease     N     Y     N
     APOE_HUMAN      R43C     1BZ4     A      R25C         Disease     N     Y     N
     APOE_HUMAN      T60A     1BZ4     A      T42A    Polymorphism     N     Y     N
      APT_HUMAN     C153R     1ZN8     B     C153R         Disease     N     Y     N
      APT_HUMAN      D65V     1ZN8     B      D65V         Disease     N     Y     N
      APT_HUMAN     L110P     1ZN8     B     L110P         Disease     N     Y     N
      APT_HUMAN     M136T     1ZN8     B     M136T         Disease     N     Y     N
      APT_HUMAN     Q121R     1ZN8     B     Q121R    Polymorphism     N     Y     N
      APT_HUMAN     V150F     1ZN8     B     V150F         Disease     N     Y     N
     AQP1_HUMAN      A45V     1H6I     A      A45V    Polymorphism     N     Y     N
     AQP1_HUMAN     G165D     1H6I     A     G165D    Polymorphism     N     Y     N
    AR2BP_HUMAN      E87K     3DOF     B      E87K    Polymorphism     N     Y     N
     ARF4_HUMAN      V68A     1Z6X     A      V68A    Polymorphism     N     Y     N
    ARGI1_HUMAN     G138V     2AEB     A     G138V         Disease     N     Y     N
    ARGI1_HUMAN     G235R     2AEB     A     G235R         Disease     N     Y     N
    ARGI1_HUMAN      I11T     2AEB     A      I11T         Disease     N     Y     N
    ARGI1_HUMAN     T290S     2AEB     A     T290S    Polymorphism     N     Y     N
    ARGI2_HUMAN     G240R     1PQ3     A     G240R    Polymorphism     N     Y     N
    ARK72_HUMAN     A142T     2BP1     A     A143T    Polymorphism     N     Y     N
    ARK72_HUMAN     C214Y     2BP1     A     C215Y    Polymorphism     N     Y     N
    ARK72_HUMAN     E180K     2BP1     A     E181K    Polymorphism     N     Y     N
    ARK72_HUMAN     G198S     2BP1     A     G199S    Polymorphism     N     Y     N
    ARK72_HUMAN     Q157H     2BP1     A     Q158H    Polymorphism     N     Y     N
    ARK72_HUMAN     S255N     2BP1     A     S256N    Polymorphism     Y     Y     N
    ARK72_HUMAN     V135M     2BP1     A     V136M    Polymorphism     N     Y     N
     ARL6_HUMAN     G169A     2H57     B     G169A         Disease     Y     Y     N
     ARL6_HUMAN     L170W     2H57     B     L170W         Disease     N     Y     N
     ARL6_HUMAN      T31M     2H57     B      T31M         Disease     N     Y     N
     ARL6_HUMAN      T31R     2H57     B      T31R         Disease     N     Y     N
     ARNT_HUMAN     E435K     2A24     B      E84K    Polymorphism     N     Y     N
     ARNT_HUMAN     R430Q     2A24     B      R79Q    Polymorphism     N     Y     N
     ARY1_HUMAN     D251V     2DSS     _     D251V    Polymorphism     N     Y     N
     ARY1_HUMAN     E261K     2DSS     _     E261K    Polymorphism     N     Y     N
     ARY1_HUMAN     I263V     2DSS     _     I263V    Polymorphism     N     Y     N
     ARY1_HUMAN     M205V     2DSS     _     M205V    Polymorphism     N     Y     N
     ARY1_HUMAN     R117T     2DSS     _     R117T    Polymorphism     N     Y     N
     ARY1_HUMAN     R187Q     2DSS     _     R187Q    Polymorphism     N     Y     N
     ARY1_HUMAN      R64W     2DSS     _      R64W    Polymorphism     N     Y     N
     ARY1_HUMAN     S214A     2DSS     _     S214A    Polymorphism     N     Y     N
     ARY1_HUMAN     T207I     2DSS     _     T207I    Polymorphism     N     Y     N
     ARY1_HUMAN     V149I     2DSS     _     V149I    Polymorphism     N     Y     N
     ASPG_HUMAN     A101V     1APY     A      A78V         Disease     N     Y     N
     ASPG_HUMAN     C163S     1APY     A     C140S         Disease     Y     Y     N
     ASPG_HUMAN     F135S     1APY     A     F112S         Disease     N     Y     N
     ASPG_HUMAN     G100E     1APY     A      G77E         Disease     Y     Y     N
     ASPG_HUMAN      G60D     1APY     A      G37D         Disease     Y     Y     N
     ASPG_HUMAN     R161Q     1APY     A     R138Q         Disease     N     Y     N
     ASPG_HUMAN     S149T     1APY     A     S126T    Polymorphism     N     Y     N
     ASPG_HUMAN      S72P     1APY     A      S49P         Disease     N     Y     N
     ATF4_HUMAN     E322D     1CI6     A     E322D    Polymorphism     N     Y     N
     AUHM_HUMAN     A240V     1HZD     A     A240V         Disease     N     Y     N
    AVR2B_HUMAN      R40H     2H62     D      R22H         Disease     Y     N     Y
     AXN1_HUMAN     L106R     1DK8     A     L143R         Disease     N     Y     N
    B2L13_HUMAN      I46R     2IPD     _      I46R    Polymorphism     Y     Y     N
    B2L13_HUMAN      I46T     2IPD     _      I46T    Polymorphism     Y     Y     N
    B2L13_HUMAN      I55V     2IPD     _      I55V    Polymorphism     N     Y     N
    B2L13_HUMAN     P360S     2IPD     _     P360S    Polymorphism     Y     Y     N
     B3AT_HUMAN     A285D     1HYN     Q     A285D         Disease     N     Y     N
     B3AT_HUMAN      E68K     1HYN     Q      E68K    Polymorphism     N     Y     N
     B3AT_HUMAN      E72D     1HYN     Q      E72D    Polymorphism     N     Y     N
     B3AT_HUMAN      E90K     1HYN     Q      E90K         Disease     N     Y     N
     B3AT_HUMAN     G130R     1HYN     Q     G130R         Disease     N     Y     N
     B3AT_HUMAN      K56E     1HYN     Q      K56E    Polymorphism     Y     Y     N
     B3AT_HUMAN      L73M     1HYN     Q      L73M    Polymorphism     N     Y     N
     B3AT_HUMAN     P147S     1HYN     Q     P147S         Disease     N     Y     N
     B3AT_HUMAN     P327R     1HYN     Q     P327R         Disease     N     Y     N
     B3AT_HUMAN     R112S     1HYN     Q     R112S    Polymorphism     N     Y     N
      BAK_HUMAN      A28V     2IMT     A      A28V    Polymorphism     N     Y     N
      BAK_HUMAN      R42H     2IMT     A      R42H    Polymorphism     N     Y     N
      BAK_HUMAN      S69R     2IMT     A      S69R    Polymorphism     N     Y     N
    BARD1_HUMAN     C645R     2NTE     A     C645R    Polymorphism     Y     Y     N
    BARD1_HUMAN     R658C     2NTE     A     R658C    Polymorphism     N     Y     N
    BARD1_HUMAN     S728F     2NTE     A     S728F    Polymorphism     N     Y     N
    BARD1_HUMAN     S761N     2NTE     A     S761N         Disease     Y     Y     N
    BARD1_HUMAN     V695L     2NTE     A     V695L         Disease     N     Y     N
      BAX_HUMAN     G108V     1F16     A     G108V         Disease     N     Y     N
      BAX_HUMAN      G39R     1F16     A      G39R    Polymorphism     N     Y     N
      BAX_HUMAN      G67R     1F16     A      G67R         Disease     N     Y     N
     BCAM_HUMAN     M204K     2PET     A     M173K    Polymorphism     N     N     N
     BCAM_HUMAN      R77H     2PET     A      R46H    Polymorphism     N     N     N
     BCAM_HUMAN     V196I     2PET     A     V165I    Polymorphism     N     N     N
     BGH3_HUMAN     A546D     2VXP     A     A546D         Disease     N     Y     N
     BGH3_HUMAN     A546T     2VXP     A     A546T         Disease     N     Y     N
     BGH3_HUMAN     F540S     2VXP     A     F540S         Disease     N     Y     N
     BGH3_HUMAN     G623D     2VXP     A     G623D         Disease     Y     Y     N
     BGH3_HUMAN     H572R     2VXP     A     H572R         Disease     N     Y     N
     BGH3_HUMAN     H626P     2VXP     A     H626P         Disease     N     Y     N
     BGH3_HUMAN     H626R     2VXP     A     H626R         Disease     N     Y     N
     BGH3_HUMAN     L509R     2VXP     A     L509R         Disease     N     Y     N
     BGH3_HUMAN     L518P     2VXP     A     L518P         Disease     N     Y     N
     BGH3_HUMAN     L518R     2VXP     A     L518R         Disease     N     Y     N
     BGH3_HUMAN     L527R     2VXP     A     L527R         Disease     N     Y     N
     BGH3_HUMAN     L569R     2VXP     A     L569R         Disease     N     Y     N
     BGH3_HUMAN     N622K     2VXP     A     N622K         Disease     N     Y     N
     BGH3_HUMAN     P551Q     2VXP     A     P551Q         Disease     N     Y     N
     BGH3_HUMAN     R555Q     2VXP     A     R555Q         Disease     Y     Y     N
     BGH3_HUMAN     R555W     2VXP     A     R555W         Disease     N     Y     N
     BGH3_HUMAN     T538R     2VXP     A     T538R         Disease     Y     Y     N
     BGH3_HUMAN     V505D     2VXP     A     V505D         Disease     N     Y     N
     BGLR_HUMAN     A354V     1BHG     A     A354V         Disease     N     Y     N
     BGLR_HUMAN     A619V     1BHG     A     A619V         Disease     N     Y     N
     BGLR_HUMAN      C38G     1BHG     A      C38G         Disease     N     Y     N
     BGLR_HUMAN     D152G     1BHG     A     D152G         Disease     N     Y     N
     BGLR_HUMAN     D362N     1BHG     A     D362N         Disease     N     Y     N
     BGLR_HUMAN     E150K     1BHG     A     E150K         Disease     N     Y     N
     BGLR_HUMAN     E540K     1BHG     A     E540K         Disease     N     Y     N
     BGLR_HUMAN     G136R     1BHG     A     G136R         Disease     Y     Y     N
     BGLR_HUMAN     G572D     1BHG     A     G572D         Disease     N     Y     N
     BGLR_HUMAN     G607A     1BHG     A     G607A         Disease     N     Y     N
     BGLR_HUMAN     H351Y     1BHG     A     H351Y         Disease     N     Y     N
     BGLR_HUMAN     K350N     1BHG     A     K350N         Disease     N     Y     N
     BGLR_HUMAN     K606N     1BHG     A     K606N         Disease     Y     Y     N
     BGLR_HUMAN     L176F     1BHG     A     L176F         Disease     N     Y     N
     BGLR_HUMAN     L243P     1BHG     A     L243P         Disease     N     Y     N
     BGLR_HUMAN     L376F     1BHG     A     L376F    Polymorphism     N     Y     N
     BGLR_HUMAN     N339S     1BHG     A     N339S         Disease     N     Y     N
     BGLR_HUMAN     P148S     1BHG     A     P148S         Disease     N     Y     N
     BGLR_HUMAN      P30S     1BHG     A      P30S         Disease     N     Y     N
     BGLR_HUMAN     P364L     1BHG     A     P364L         Disease     N     Y     N
     BGLR_HUMAN     P408S     1BHG     A     P408S         Disease     N     Y     N
     BGLR_HUMAN     P415L     1BHG     A     P415L         Disease     N     Y     N
     BGLR_HUMAN     R216W     1BHG     A     R216W         Disease     N     Y     N
     BGLR_HUMAN     R374C     1BHG     A     R374C         Disease     N     Y     N
     BGLR_HUMAN     R382C     1BHG     A     R382C         Disease     N     Y     N
     BGLR_HUMAN     R382H     1BHG     A     R382H         Disease     N     Y     N
     BGLR_HUMAN     R435P     1BHG     A     R435P         Disease     N     Y     N
     BGLR_HUMAN     R477W     1BHG     A     R477W         Disease     N     Y     N
     BGLR_HUMAN     R577L     1BHG     A     R577L         Disease     N     Y     N
     BGLR_HUMAN     R611W     1BHG     A     R611W         Disease     N     Y     N
     BGLR_HUMAN      S52F     1BHG     A      S52F         Disease     N     Y     N
     BGLR_HUMAN     W627C     1BHG     A     W627C         Disease     N     Y     N
     BGLR_HUMAN     Y320C     1BHG     A     Y320C         Disease     N     Y     N
     BGLR_HUMAN     Y320S     1BHG     A     Y320S         Disease     N     Y     N
     BGLR_HUMAN     Y495C     1BHG     A     Y495C         Disease     N     Y     N
     BGLR_HUMAN     Y508C     1BHG     A     Y508C         Disease     N     Y     N
     BGLR_HUMAN     Y626H     1BHG     A     Y626H         Disease     N     Y     N
      BIK_HUMAN      E19K     2IPE     _      E19K    Polymorphism     N     Y     N
      BIK_HUMAN     L148P     2IPE     _     L148P    Polymorphism     N     Y     N
      BIK_HUMAN      T26I     2IPE     _      T26I    Polymorphism     N     Y     N
    BLVRB_HUMAN      R46Q     1HDO     A      R46Q    Polymorphism     N     Y     N
     BMI1_HUMAN      C18Y     2H0D     A      C18Y    Polymorphism     N     Y     N
     BMP2_HUMAN     D387G     2H62     A     D105G    Polymorphism     N     Y     N
    BMR1A_HUMAN     C124R     2H62     C     C101R         Disease     N     N     Y
    BMR1A_HUMAN     C130R     2H62     C     C107R         Disease     N     N     Y
    BMR1A_HUMAN      C82Y     2H62     C      C59Y         Disease     N     N     Y
    BMR1A_HUMAN      Y62D     2H62     C      Y39D         Disease     N     N     Y
    BRCA1_HUMAN    A1708E     1T15     A    A1708E         Disease     N     Y     N
    BRCA1_HUMAN    C1697R     1T15     A    C1697R         Disease     N     Y     N
    BRCA1_HUMAN      C61G     1JM7     A      C61G         Disease     N     Y     N
    BRCA1_HUMAN      C64G     1JM7     A      C64G         Disease     N     Y     N
    BRCA1_HUMAN      C64Y     1JM7     A      C64Y    Polymorphism     N     Y     N
    BRCA1_HUMAN    D1692N     1T15     A    D1692N         Disease     N     Y     N
    BRCA1_HUMAN      E10K     1JM7     A      E10K         Disease     N     Y     N
    BRCA1_HUMAN      E23K     1JM7     A      E23K         Disease     Y     Y     N
    BRCA1_HUMAN    F1662C     1T15     A    F1662C    Polymorphism     N     Y     N
    BRCA1_HUMAN    L1786P     1T15     A    L1786P         Disease     N     Y     N
    BRCA1_HUMAN      L22S     1JM7     A      L22S         Disease     Y     Y     N
    BRCA1_HUMAN    M1652I     1T15     A    M1652I    Polymorphism     N     Y     N
    BRCA1_HUMAN    M1775R     1T15     A    M1775R         Disease     N     Y     N
    BRCA1_HUMAN    P1749R     1T15     A    P1749R         Disease     N     Y     N
    BRCA1_HUMAN    P1776S     1T15     A    P1776S         Disease     Y     Y     N
    BRCA1_HUMAN    P1812S     1T15     A    P1812S         Disease     N     Y     N
    BRCA1_HUMAN    R1699W     1T15     A    R1699W         Disease     N     Y     N
    BRCA1_HUMAN      R71K     1JM7     A      R71K         Disease     N     Y     N
    BRCA1_HUMAN    V1665M     1T15     A    V1665M    Polymorphism     N     Y     N
    BRCA1_HUMAN    V1713G     1T15     A    V1713G    Polymorphism     N     Y     N
     BRD4_HUMAN     A371G     2OUO     A     A371G    Polymorphism     N     N     N
      BTK_HUMAN     A508D     1K2P     A     A508D         Disease     N     N     Y
      BTK_HUMAN     A523E     1K2P     A     A523E         Disease     N     N     Y
      BTK_HUMAN     A582V     1K2P     A     A582V         Disease     N     N     Y
      BTK_HUMAN     A607D     1K2P     A     A607D         Disease     N     N     Y
      BTK_HUMAN     A622P     1K2P     A     A622P         Disease     N     N     Y
      BTK_HUMAN     C502F     1K2P     A     C502F         Disease     N     N     Y
      BTK_HUMAN     C502W     1K2P     A     C502W         Disease     N     N     Y
      BTK_HUMAN     C506R     1K2P     A     C506R         Disease     Y     N     Y
      BTK_HUMAN     C506Y     1K2P     A     C506Y         Disease     N     N     Y
      BTK_HUMAN     C633Y     1K2P     A     C633Y         Disease     N     N     Y
      BTK_HUMAN     D308E     2GE9     A      D39E         Disease     N     N     Y
      BTK_HUMAN     D521G     1K2P     A     D521G         Disease     N     N     Y
      BTK_HUMAN     D521H     1K2P     A     D521H         Disease     N     N     Y
      BTK_HUMAN     D521N     1K2P     A     D521N         Disease     N     N     Y
      BTK_HUMAN     E445D     1K2P     A     E445D         Disease     Y     N     Y
      BTK_HUMAN     E567K     1K2P     A     E567K         Disease     Y     N     Y
      BTK_HUMAN     E589D     1K2P     A     E589D         Disease     N     N     Y
      BTK_HUMAN     E589G     1K2P     A     E589G         Disease     N     N     Y
      BTK_HUMAN     E589K     1K2P     A     E589K         Disease     N     N     Y
      BTK_HUMAN     F559S     1K2P     A     F559S         Disease     N     N     Y
      BTK_HUMAN     F583S     1K2P     A     F583S         Disease     N     N     Y
      BTK_HUMAN     F644L     1K2P     A     F644L         Disease     N     N     Y
      BTK_HUMAN     F644S     1K2P     A     F644S         Disease     N     N     Y
      BTK_HUMAN     G302E     2GE9     A      G33E         Disease     N     N     Y
      BTK_HUMAN     G302R     2GE9     A      G33R         Disease     N     N     Y
      BTK_HUMAN     G414R     1K2P     A     G414R         Disease     Y     N     Y
      BTK_HUMAN     G462D     1K2P     A     G462D         Disease     N     N     Y
      BTK_HUMAN     G462V     1K2P     A     G462V         Disease     N     N     Y
      BTK_HUMAN     G594E     1K2P     A     G594E         Disease     N     N     Y
      BTK_HUMAN     G594R     1K2P     A     G594R         Disease     N     N     Y
      BTK_HUMAN     G613D     1K2P     A     G613D         Disease     N     N     Y
      BTK_HUMAN     H362Q     2GE9     A      H93Q         Disease     N     N     Y
      BTK_HUMAN     H364P     2GE9     A      H95P         Disease     N     N     Y
      BTK_HUMAN     I370M     2GE9     A     I101M         Disease     N     N     Y
      BTK_HUMAN     I429N     1K2P     A     I429N         Disease     N     N     Y
      BTK_HUMAN     K430E     1K2P     A     K430E         Disease     N     N     Y
      BTK_HUMAN     K430R     1K2P     A     K430R         Disease     N     N     Y
      BTK_HUMAN     L295P     2GE9     A      L26P         Disease     N     N     Y
      BTK_HUMAN     L358F     2GE9     A      L89F         Disease     N     N     Y
      BTK_HUMAN     L369F     2GE9     A     L100F         Disease     N     N     Y
      BTK_HUMAN     L408P     1K2P     A     L408P         Disease     N     N     Y
      BTK_HUMAN     L512P     1K2P     A     L512P         Disease     N     N     Y
      BTK_HUMAN     L512Q     1K2P     A     L512Q         Disease     N     N     Y
      BTK_HUMAN     L518R     1K2P     A     L518R         Disease     Y     N     Y
      BTK_HUMAN     L542P     1K2P     A     L542P         Disease     N     N     Y
      BTK_HUMAN     L647P     1K2P     A     L647P         Disease     N     N     Y
      BTK_HUMAN     L652P     1K2P     A     L652P         Disease     N     N     Y
      BTK_HUMAN     M477R     1K2P     A     M477R         Disease     N     N     Y
      BTK_HUMAN     M509I     1K2P     A     M509I         Disease     N     N     Y
      BTK_HUMAN     M509V     1K2P     A     M509V         Disease     N     N     Y
      BTK_HUMAN     M587L     1K2P     A     M587L         Disease     N     N     Y
      BTK_HUMAN     M630I     1K2P     A     M630I    Polymorphism     N     N     Y
      BTK_HUMAN     M630K     1K2P     A     M630K         Disease     N     N     Y
      BTK_HUMAN     M630T     1K2P     A     M630T         Disease     N     N     Y
      BTK_HUMAN     N365Y     2GE9     A      N96Y         Disease     N     N     Y
      BTK_HUMAN     N526K     1K2P     A     N526K         Disease     N     N     Y
      BTK_HUMAN     P619A     1K2P     A     P619A         Disease     N     N     Y
      BTK_HUMAN     P619S     1K2P     A     P619S         Disease     N     N     Y
      BTK_HUMAN     P619T     1K2P     A     P619T         Disease     N     N     Y
      BTK_HUMAN     R288Q     2GE9     A      R19Q         Disease     N     N     Y
      BTK_HUMAN     R288W     2GE9     A      R19W         Disease     N     N     Y
      BTK_HUMAN     R307G     2GE9     A      R38G         Disease     Y     N     Y
      BTK_HUMAN     R307T     2GE9     A      R38T         Disease     N     N     Y
      BTK_HUMAN     R372G     2GE9     A     R103G         Disease     N     N     Y
      BTK_HUMAN     R520Q     1K2P     A     R520Q         Disease     N     N     Y
      BTK_HUMAN     R525G     1K2P     A     R525G         Disease     N     N     Y
      BTK_HUMAN     R525P     1K2P     A     R525P         Disease     N     N     Y
      BTK_HUMAN     R525Q     1K2P     A     R525Q         Disease     N     N     Y
      BTK_HUMAN     R544G     1K2P     A     R544G         Disease     N     N     Y
      BTK_HUMAN     R544K     1K2P     A     R544K         Disease     N     N     Y
      BTK_HUMAN     R562P     1K2P     A     R562P         Disease     N     N     Y
      BTK_HUMAN     R562W     1K2P     A     R562W         Disease     N     N     Y
      BTK_HUMAN     R641C     1K2P     A     R641C         Disease     N     N     Y
      BTK_HUMAN     R641H     1K2P     A     R641H         Disease     N     N     Y
      BTK_HUMAN     S366F     2GE9     A      S97F         Disease     N     N     Y
      BTK_HUMAN     S578Y     1K2P     A     S578Y         Disease     N     N     Y
      BTK_HUMAN     S592P     1K2P     A     S592P         Disease     N     N     Y
      BTK_HUMAN     V319A     2GE9     A      V50A         Disease     N     N     Y
      BTK_HUMAN     V535F     1K2P     A     V535F         Disease     N     N     Y
      BTK_HUMAN     V626G     1K2P     A     V626G         Disease     N     N     Y
      BTK_HUMAN     W563L     1K2P     A     W563L         Disease     N     N     Y
      BTK_HUMAN     W581R     1K2P     A     W581R         Disease     N     N     Y
      BTK_HUMAN     Y334S     2GE9     A      Y65S         Disease     N     N     Y
      BTK_HUMAN     Y361C     2GE9     A      Y92C         Disease     N     N     Y
      BTK_HUMAN     Y418H     1K2P     A     Y418H         Disease     N     N     Y
      BTK_HUMAN     Y476D     1K2P     A     Y476D         Disease     N     N     Y
      BTK_HUMAN     Y598C     1K2P     A     Y598C         Disease     N     N     Y
     C1TC_HUMAN     P162L     1A4I     B     P162L    Polymorphism     N     Y     N
     C1TC_HUMAN     R134K     1A4I     B     R134K    Polymorphism     Y     Y     N
     C1TC_HUMAN     R293H     1A4I     B     R293H    Polymorphism     N     Y     N
    CA057_HUMAN     G106E     2I3B     A     G105E    Polymorphism     Y     Y     N
    CAH13_HUMAN      N68S     3CZV     A      N67S    Polymorphism     N     Y     N
     CAH1_HUMAN     A143V     2FOY     B     A142V    Polymorphism     N     Y     N
     CAH2_HUMAN     G144R     1LUG     A     G144R         Disease     N     Y     N
     CAH2_HUMAN     H107Y     1LUG     A     H107Y         Disease     N     Y     N
     CAH2_HUMAN      H94Y     1LUG     A      H94Y         Disease     N     Y     N
     CAH2_HUMAN     N252D     1LUG     A     N252D    Polymorphism     Y     Y     N
     CAH2_HUMAN      Q92P     1LUG     A      Q92P         Disease     N     Y     N
     CAH4_HUMAN     R219S     1ZNC     A     R193S         Disease     N     Y     N
     CAH4_HUMAN     V237L     1ZNC     A     V211L    Polymorphism     N     Y     N
    CALCA_HUMAN      D57N     1LS7     A      D57N    Polymorphism     N     Y     N
     CALM_HUMAN      M73T     2F3Y     A      M72T    Polymorphism     Y     Y     N
     CAN1_HUMAN     T103A     2ARY     A     T103A    Polymorphism     N     Y     N
     CAN3_HUMAN     A702V     1Y9V     A      A54V         Disease     N     Y     N
     CAN3_HUMAN     A798E     1Y9V     A     A150E         Disease     N     Y     N
     CAN3_HUMAN     D705G     1Y9V     A      D57G         Disease     N     Y     N
     CAN3_HUMAN     D705H     1Y9V     A      D57H         Disease     Y     Y     N
     CAN3_HUMAN     F731S     1Y9V     A      F83S         Disease     N     Y     N
     CAN3_HUMAN     H774D     1Y9V     A     H126D         Disease     Y     Y     N
     CAN3_HUMAN     R698P     1Y9V     A      R50P         Disease     N     Y     N
     CAN3_HUMAN     R748Q     1Y9V     A     R100Q         Disease     N     Y     N
     CAN3_HUMAN     R769Q     1Y9V     A     R121Q         Disease     N     Y     N
     CAN3_HUMAN     S744G     1Y9V     A      S96G         Disease     N     Y     N
     CAN9_HUMAN     A102V     2P0R     A     A102V    Polymorphism     N     Y     N
     CAN9_HUMAN     A239T     2P0R     A     A239T    Polymorphism     N     Y     N
     CAN9_HUMAN     D164N     2P0R     A     D164N    Polymorphism     N     Y     N
     CAN9_HUMAN     H327Q     2P0R     A     H327Q    Polymorphism     Y     Y     N
     CAN9_HUMAN     I234T     2P0R     A     I234T    Polymorphism     N     Y     N
     CAN9_HUMAN     K322Q     2P0R     A     K322Q    Polymorphism     Y     Y     N
     CAN9_HUMAN     R277W     2P0R     A     R277W    Polymorphism     N     Y     N
     CAN9_HUMAN     S122R     2P0R     A     S122R    Polymorphism     Y     Y     N
     CART_HUMAN     L113M     1HY9     A      L86M    Polymorphism     N     Y     N
    CASP2_HUMAN     P178A     1PYO     C      P13A    Polymorphism     N     Y     N
    CASP8_HUMAN     D285H     1QTN     A     D285H    Polymorphism     Y     Y     N
    CASP8_HUMAN     R248W     1QTN     A     R248W         Disease     N     Y     N
    CASQ2_HUMAN     D307H     2VAF     A    D1288H         Disease     N     Y     N
    CASQ2_HUMAN     L167H     2VAF     A    L1148H         Disease     N     Y     N
    CASQ2_HUMAN      R33Q     2VAF     A    R1014Q         Disease     N     Y     N
    CASQ2_HUMAN      T66A     2VAF     A    T1047A    Polymorphism     Y     Y     N
    CASQ2_HUMAN      V76M     2VAF     A    V1057M    Polymorphism     Y     Y     N
     CATB_HUMAN      P91L     1GMY     A      P12L    Polymorphism     N     Y     N
     CATB_HUMAN     S235N     1GMY     A     S156N    Polymorphism     Y     Y     N
     CATC_HUMAN     C291Y     2DJF     B     C267Y         Disease     N     Y     N
     CATC_HUMAN     D236Y     2DJF     B     D212Y         Disease     N     Y     N
     CATC_HUMAN     E319G     2DJF     B     E295G         Disease     N     Y     N
     CATC_HUMAN     G300D     2DJF     B     G276D         Disease     N     Y     N
     CATC_HUMAN     G300S     2DJF     B     G276S         Disease     N     Y     N
     CATC_HUMAN     G301S     2DJF     B     G277S         Disease     N     Y     N
     CATC_HUMAN     G301V     2DJF     B     G277V         Disease     N     Y     N
     CATC_HUMAN     Q252L     2DJF     B     Q228L         Disease     N     Y     N
     CATC_HUMAN     Q286R     2DJF     B     Q262R         Disease     N     Y     N
     CATC_HUMAN     Q312R     2DJF     B     Q288R         Disease     N     Y     N
     CATC_HUMAN     R272H     2DJF     B     R248H         Disease     N     Y     N
     CATC_HUMAN     R272P     2DJF     B     R248P         Disease     N     Y     N
     CATC_HUMAN     R339C     2DJF     B     R315C         Disease     N     Y     N
     CATC_HUMAN     V249F     2DJF     B     V225F         Disease     N     Y     N
     CATC_HUMAN     Y294H     2DJF     B     Y270H         Disease     N     Y     N
     CATC_HUMAN     Y304N     2DJF     B     Y280N         Disease     N     Y     N
     CATC_HUMAN     Y340C     2DJF     B     Y316C         Disease     N     Y     N
     CATC_HUMAN     Y347C     2DJF     B     Y323C         Disease     N     Y     N
     CATD_HUMAN     F229I     1LYA     B     F165I         Disease     N     Y     N
     CATD_HUMAN     G282R     1LYA     B     G218R    Polymorphism     N     Y     N
     CATD_HUMAN     W383C     1LYA     B     W319C         Disease     N     Y     N
     CATG_HUMAN     N125S     1CGH     A     N119S    Polymorphism     N     Y     N
     CATK_HUMAN     A277V     1TU6     A     A277V         Disease     N     Y     N
     CATK_HUMAN     G146R     1TU6     A     G146R         Disease     N     Y     N
     CATK_HUMAN      G79E     1BY8     A      G64E         Disease     N     Y     N
     CATK_HUMAN     L309P     1TU6     A     L309P         Disease     N     Y     N
     CATS_HUMAN     R113W     2HHN     A      R-1W    Polymorphism     Y     Y     N
     CATS_HUMAN     S161T     2H7J     A      S47T    Polymorphism     N     Y     N
     CATZ_HUMAN     A286T     1EF7     A     A225T    Polymorphism     N     Y     N
      CBL_HUMAN     V904I     2JUJ     A      V54I    Polymorphism     Y     Y     N
    CBPA1_HUMAN     A208T     2V77     A      A98T    Polymorphism     N     Y     N
    CBPA1_HUMAN     H276R     2V77     A     H166R    Polymorphism     N     Y     N
    CBPA4_HUMAN     G303C     2BO9     A     G191C    Polymorphism     Y     Y     N
    CBPA4_HUMAN     P157T     2BO9     A      P46T    Polymorphism     N     Y     N
    CBPA4_HUMAN     R183L     2BO9     A      R71L    Polymorphism     N     Y     N
      CBP_HUMAN    Y1175C     3DWY     A    Y1175C         Disease     N     N     N
     CBR1_HUMAN     P131S     1WMA     A     P130S    Polymorphism     N     Y     N
     CBR1_HUMAN      V88I     1WMA     A      V87I    Polymorphism     N     Y     N
     CBR3_HUMAN      L84V     2HRB     A      L84V    Polymorphism     N     Y     N
     CBR3_HUMAN     M235L     2HRB     A     M235L    Polymorphism     N     Y     N
     CBR3_HUMAN     P131S     2HRB     A     P131S    Polymorphism     Y     Y     N
     CBR3_HUMAN     V244M     2HRB     A     V244M    Polymorphism     Y     Y     N
     CBR3_HUMAN      V93I     2HRB     A      V93I    Polymorphism     N     Y     N
    CC14B_HUMAN     I302T     1OHC     A     I302T    Polymorphism     Y     Y     N
    CC14B_HUMAN     I341T     1OHC     A     I341T    Polymorphism     N     Y     N
    CCL11_HUMAN      K86T     1EOT     A      K63T    Polymorphism     N     N     N
    CCL13_HUMAN      N29S     2RA4     A       N6S    Polymorphism     N     N     N
    CCL14_HUMAN      K61E     2Q8R     E      K34E    Polymorphism     Y     N     N
    CCL17_HUMAN      V67M     1NR4     E      V44M    Polymorphism     N     N     N
    CCL20_HUMAN      V47M     1M8A     A      V21M    Polymorphism     N     N     N
     CCL4_HUMAN      S80T     1HUM     A      S57T    Polymorphism     N     N     Y
     CCL5_HUMAN      S24F     1HRJ     A       S1F    Polymorphism     N     N     N
     CCNH_HUMAN     K138R     1KXU     A     K138R    Polymorphism     Y     N     Y
     CCNH_HUMAN      M54V     1KXU     A      M54V    Polymorphism     N     N     Y
     CCNH_HUMAN      R28L     1KXU     A      R28L    Polymorphism     N     N     Y
     CCNH_HUMAN     V270A     1KXU     A     V270A    Polymorphism     Y     N     Y
     CCR5_HUMAN      A29S     1ND8     A      A29S    Polymorphism     N     Y     N
     CCR5_HUMAN     A335V     1ND8     A     A335V    Polymorphism     N     Y     N
     CCR5_HUMAN      A73V     1ND8     A      A73V    Polymorphism     N     Y     N
     CCR5_HUMAN      C20S     1ND8     A      C20S    Polymorphism     N     Y     N
     CCR5_HUMAN     G301V     1ND8     A     G301V    Polymorphism     N     Y     N
     CCR5_HUMAN      I12L     1ND8     A      I12L    Polymorphism     N     Y     N
     CCR5_HUMAN      I42F     1ND8     A      I42F    Polymorphism     N     Y     N
     CCR5_HUMAN      L55Q     1ND8     A      L55Q    Polymorphism     N     Y     N
     CCR5_HUMAN     R223Q     1ND8     A     R223Q    Polymorphism     N     Y     N
     CCR5_HUMAN      R60S     1ND8     A      R60S    Polymorphism     N     Y     N
     CCR5_HUMAN     S215L     1ND8     A     S215L    Polymorphism     N     Y     N
     CCR5_HUMAN     Y339F     1ND8     A     Y339F    Polymorphism     N     Y     N
     CD1A_HUMAN      I30T     1XZ0     A      I13T    Polymorphism     N     Y     N
     CD1A_HUMAN      W68C     1XZ0     A      W51C    Polymorphism     N     Y     N
     CD1D_HUMAN      T64S     1ZT4     C      T46S    Polymorphism     N     Y     N
    CD209_HUMAN     A382S     1SL4     A     A382S    Polymorphism     N     Y     N
    CD2A1_HUMAN     A100L     1A5E     A     A100L         Disease     N     Y     N
    CD2A1_HUMAN     A100P     1A5E     A     A100P    Polymorphism     N     Y     N
    CD2A1_HUMAN     A102E     1A5E     A     A102E         Disease     N     Y     N
    CD2A1_HUMAN     A102T     1A5E     A     A102T    Polymorphism     N     Y     N
    CD2A1_HUMAN     A118T     1A5E     A     A118T         Disease     N     Y     N
    CD2A1_HUMAN     A127S     1A5E     A     A127S         Disease     N     Y     N
    CD2A1_HUMAN     A132P     1A5E     A     A132P         Disease     N     Y     N
    CD2A1_HUMAN     A134V     1A5E     A     A134V         Disease     N     Y     N
    CD2A1_HUMAN     A148T     1A5E     A     A148T    Polymorphism     Y     Y     N
    CD2A1_HUMAN      A20P     1A5E     A      A20P         Disease     N     Y     N
    CD2A1_HUMAN      A20S     1A5E     A      A20S         Disease     N     Y     N
    CD2A1_HUMAN      A57V     1A5E     A      A57V         Disease     N     Y     N
    CD2A1_HUMAN      A60T     1A5E     A      A60T    Polymorphism     N     Y     N
    CD2A1_HUMAN      A60V     1A5E     A      A60V         Disease     N     Y     N
    CD2A1_HUMAN      A68L     1A5E     A      A68L         Disease     N     Y     N
    CD2A1_HUMAN      A68T     1A5E     A      A68T         Disease     N     Y     N
    CD2A1_HUMAN      A68V     1A5E     A      A68V    Polymorphism     N     Y     N
    CD2A1_HUMAN      A85T     1A5E     A      A85T    Polymorphism     N     Y     N
    CD2A1_HUMAN      C72G     1A5E     A      C72G         Disease     N     Y     N
    CD2A1_HUMAN     D108H     1A5E     A     D108H         Disease     N     Y     N
    CD2A1_HUMAN     D108Y     1A5E     A     D108Y         Disease     N     Y     N
    CD2A1_HUMAN      D14E     1A5E     A      D14E         Disease     N     Y     N
    CD2A1_HUMAN      D74N     1A5E     A      D74N         Disease     N     Y     N
    CD2A1_HUMAN      D74V     1A5E     A      D74V         Disease     N     Y     N
    CD2A1_HUMAN      D74Y     1A5E     A      D74Y         Disease     N     Y     N
    CD2A1_HUMAN      D84E     1A5E     A      D84E         Disease     N     Y     N
    CD2A1_HUMAN      D84H     1A5E     A      D84H         Disease     N     Y     N
    CD2A1_HUMAN      D84N     1A5E     A      D84N         Disease     N     Y     N
    CD2A1_HUMAN      D84Y     1A5E     A      D84Y         Disease     N     Y     N
    CD2A1_HUMAN     E119Q     1A5E     A     E119Q         Disease     N     Y     N
    CD2A1_HUMAN     E120A     1A5E     A     E120A         Disease     N     Y     N
    CD2A1_HUMAN     E120K     1A5E     A     E120K         Disease     N     Y     N
    CD2A1_HUMAN      E26D     1A5E     A      E26D         Disease     N     Y     N
    CD2A1_HUMAN      E33D     1A5E     A      E33D         Disease     N     Y     N
    CD2A1_HUMAN      E69K     1A5E     A      E69K         Disease     N     Y     N
    CD2A1_HUMAN      E69V     1A5E     A      E69V         Disease     N     Y     N
    CD2A1_HUMAN      E88D     1A5E     A      E88D         Disease     N     Y     N
    CD2A1_HUMAN     G101W     1A5E     A     G101W         Disease     Y     Y     N
    CD2A1_HUMAN     G122R     1A5E     A     G122R         Disease     N     Y     N
    CD2A1_HUMAN     G122S     1A5E     A     G122S         Disease     N     Y     N
    CD2A1_HUMAN     G150V     1A5E     A     G150V         Disease     Y     Y     N
    CD2A1_HUMAN      G23D     1A5E     A      G23D         Disease     N     Y     N
    CD2A1_HUMAN      G35A     1A5E     A      G35A         Disease     N     Y     N
    CD2A1_HUMAN      G35E     1A5E     A      G35E         Disease     N     Y     N
    CD2A1_HUMAN      G35V     1A5E     A      G35V         Disease     N     Y     N
    CD2A1_HUMAN      G67R     1A5E     A      G67R         Disease     N     Y     N
    CD2A1_HUMAN      G89D     1A5E     A      G89D         Disease     N     Y     N
    CD2A1_HUMAN      G89S     1A5E     A      G89S         Disease     N     Y     N
    CD2A1_HUMAN     H123Q     1A5E     A     H123Q         Disease     N     Y     N
    CD2A1_HUMAN     H142Y     1A5E     A     H142Y         Disease     N     Y     N
    CD2A1_HUMAN      H66Y     1A5E     A      H66Y         Disease     Y     Y     N
    CD2A1_HUMAN      H83N     1A5E     A      H83N         Disease     Y     Y     N
    CD2A1_HUMAN      H83Q     1A5E     A      H83Q    Polymorphism     N     Y     N
    CD2A1_HUMAN      H83Y     1A5E     A      H83Y         Disease     N     Y     N
    CD2A1_HUMAN      H98P     1A5E     A      H98P         Disease     N     Y     N
    CD2A1_HUMAN      H98Q     1A5E     A      H98Q         Disease     N     Y     N
    CD2A1_HUMAN      I49S     1A5E     A      I49S         Disease     N     Y     N
    CD2A1_HUMAN      I49T     1A5E     A      I49T    Polymorphism     N     Y     N
    CD2A1_HUMAN     L117M     1A5E     A     L117M         Disease     Y     Y     N
    CD2A1_HUMAN      L16P     1A5E     A      L16P         Disease     N     Y     N
    CD2A1_HUMAN      L32P     1A5E     A      L32P         Disease     N     Y     N
    CD2A1_HUMAN      L62P     1A5E     A      L62P         Disease     N     Y     N
    CD2A1_HUMAN      L94Q     1A5E     A      L94Q         Disease     Y     Y     N
    CD2A1_HUMAN      L97R     1A5E     A      L97R         Disease     N     Y     N
    CD2A1_HUMAN      M53I     1A5E     A      M53I         Disease     N     Y     N
    CD2A1_HUMAN      N71K     1A5E     A      N71K         Disease     N     Y     N
    CD2A1_HUMAN      N71S     1A5E     A      N71S    Polymorphism     N     Y     N
    CD2A1_HUMAN     P114L     1A5E     A     P114L         Disease     N     Y     N
    CD2A1_HUMAN      P48L     1A5E     A      P48L         Disease     N     Y     N
    CD2A1_HUMAN      P81L     1A5E     A      P81L         Disease     N     Y     N
    CD2A1_HUMAN      P81T     1A5E     A      P81T         Disease     N     Y     N
    CD2A1_HUMAN      Q50R     1A5E     A      Q50R         Disease     N     Y     N
    CD2A1_HUMAN     R107C     1A5E     A     R107C         Disease     N     Y     N
    CD2A1_HUMAN     R107H     1A5E     A     R107H    Polymorphism     N     Y     N
    CD2A1_HUMAN     R124C     1A5E     A     R124C    Polymorphism     N     Y     N
    CD2A1_HUMAN     R124H     1A5E     A     R124H         Disease     N     Y     N
    CD2A1_HUMAN     R144C     1A5E     A     R144C         Disease     N     Y     N
    CD2A1_HUMAN      R24C     1A5E     A      R24C         Disease     N     Y     N
    CD2A1_HUMAN      R24P     1A5E     A      R24P         Disease     N     Y     N
    CD2A1_HUMAN      R58Q     1A5E     A      R58Q    Polymorphism     N     Y     N
    CD2A1_HUMAN      R80L     1A5E     A      R80L         Disease     N     Y     N
    CD2A1_HUMAN      R80P     1A5E     A      R80P         Disease     N     Y     N
    CD2A1_HUMAN      R87P     1A5E     A      R87P         Disease     N     Y     N
    CD2A1_HUMAN      R87W     1A5E     A      R87W         Disease     N     Y     N
    CD2A1_HUMAN      R99P     1A5E     A      R99P         Disease     N     Y     N
    CD2A1_HUMAN      R99Q     1A5E     A      R99Q         Disease     N     Y     N
    CD2A1_HUMAN      R99W     1A5E     A      R99W    Polymorphism     N     Y     N
    CD2A1_HUMAN      S56I     1A5E     A      S56I    Polymorphism     N     Y     N
    CD2A1_HUMAN      T77P     1A5E     A      T77P         Disease     N     Y     N
    CD2A1_HUMAN      T93A     1A5E     A      T93A         Disease     N     Y     N
    CD2A1_HUMAN     V126D     1A5E     A     V126D         Disease     N     Y     N
    CD2A1_HUMAN      V59G     1A5E     A      V59G         Disease     N     Y     N
    CD2A1_HUMAN      V95A     1A5E     A      V95A         Disease     Y     Y     N
    CD40L_HUMAN     A123E     1ALY     A     A123E         Disease     N     Y     N
    CD40L_HUMAN     A173D     1ALY     A     A173D         Disease     N     Y     N
    CD40L_HUMAN     A208D     1ALY     A     A208D         Disease     N     Y     N
    CD40L_HUMAN     A235P     1ALY     A     A235P         Disease     N     Y     N
    CD40L_HUMAN     G116R     1ALY     A     G116R         Disease     N     Y     N
    CD40L_HUMAN     G116S     1ALY     A     G116S         Disease     N     Y     N
    CD40L_HUMAN     G144E     1ALY     A     G144E         Disease     N     Y     N
    CD40L_HUMAN     G219R     1ALY     A     G219R    Polymorphism     N     Y     N
    CD40L_HUMAN     G226A     1ALY     A     G226A         Disease     N     Y     N
    CD40L_HUMAN     G227V     1ALY     A     G227V         Disease     N     Y     N
    CD40L_HUMAN     G257D     1ALY     A     G257D         Disease     N     Y     N
    CD40L_HUMAN     G257S     1ALY     A     G257S         Disease     N     Y     N
    CD40L_HUMAN     H125R     1ALY     A     H125R         Disease     N     Y     N
    CD40L_HUMAN     H224Y     1ALY     A     H224Y         Disease     N     Y     N
    CD40L_HUMAN     K143T     1ALY     A     K143T         Disease     N     Y     N
    CD40L_HUMAN     L155P     1ALY     A     L155P         Disease     N     Y     N
    CD40L_HUMAN     L195P     1ALY     A     L195P         Disease     Y     Y     N
    CD40L_HUMAN     L231S     1ALY     A     L231S         Disease     N     Y     N
    CD40L_HUMAN     L258S     1ALY     A     L258S         Disease     N     Y     N
    CD40L_HUMAN     Q174R     1ALY     A     Q174R         Disease     N     Y     N
    CD40L_HUMAN     T147N     1ALY     A     T147N         Disease     N     Y     N
    CD40L_HUMAN     T176I     1ALY     A     T176I         Disease     N     Y     N
    CD40L_HUMAN     T211N     1ALY     A     T211N         Disease     N     Y     N
    CD40L_HUMAN     T254M     1ALY     A     T254M         Disease     N     Y     N
    CD40L_HUMAN     V126A     1ALY     A     V126A         Disease     N     Y     N
    CD40L_HUMAN     V126D     1ALY     A     V126D         Disease     N     Y     N
    CD40L_HUMAN     V237E     1ALY     A     V237E         Disease     N     Y     N
    CD40L_HUMAN     W140C     1ALY     A     W140C         Disease     N     Y     N
    CD40L_HUMAN     W140G     1ALY     A     W140G         Disease     N     Y     N
    CD40L_HUMAN     W140R     1ALY     A     W140R         Disease     N     Y     N
    CD40L_HUMAN     Y170C     1ALY     A     Y170C         Disease     Y     Y     N
      CD4_HUMAN     F227S     1WIO     A     F202S    Polymorphism     N     Y     N
      CD4_HUMAN     K191E     2NY1     B    K1166E    Polymorphism     N     Y     N
      CD4_HUMAN     R265W     1WIO     A     R240W    Polymorphism     Y     Y     N
     CD8A_HUMAN     G111S     1CD8     A      G90S         Disease     N     Y     N
     CDK2_HUMAN     T290S     1YKR     A     T290S    Polymorphism     N     N     Y
     CDK2_HUMAN      V18L     1YKR     A      V18L    Polymorphism     N     N     Y
     CDK2_HUMAN      Y15S     1YKR     A      Y15S    Polymorphism     N     N     Y
     CDK3_HUMAN     I124T     1LFN     A     I124T    Polymorphism     N     N     Y
     CDK3_HUMAN     M264T     1LFN     A     M264T    Polymorphism     N     N     Y
     CDK3_HUMAN     R214H     1LFN     A     R214H    Polymorphism     N     N     Y
     CDK3_HUMAN     T226I     1LFN     A     T226I    Polymorphism     N     N     Y
     CDK4_HUMAN      N41S     3G33     A      N46S         Disease     N     N     Y
     CDK4_HUMAN     R122H     3G33     A     R127H    Polymorphism     N     N     Y
     CDK4_HUMAN      R24C     3G33     A      R29C         Disease     N     N     Y
     CDK4_HUMAN      R24H     3G33     A      R29H         Disease     N     N     Y
     CDK4_HUMAN      R82Q     3G33     A      R87Q    Polymorphism     N     N     Y
     CDK5_HUMAN     E225D     1LFR     A     E225D    Polymorphism     N     N     Y
     CDK6_HUMAN     D110N     1BLX     A     D110N    Polymorphism     Y     N     Y
     CDK7_HUMAN     G163A     1LG3     A     G163A    Polymorphism     N     N     Y
     CDK7_HUMAN     T285M     1LG3     A     T285M    Polymorphism     N     N     Y
    CDN2C_HUMAN      A72P     1IHB     A      A72P         Disease     N     Y     N
    CDN2C_HUMAN     T126M     1IHB     A     T126M    Polymorphism     N     Y     N
     CDO1_HUMAN      T45I     2IC1     A      T45I    Polymorphism     N     Y     N
     CFAD_HUMAN     C214R     1BIO     A     C201R         Disease     N     Y     N
     CFAD_HUMAN     I248M     1BIO     A     I238M    Polymorphism     N     Y     N
     CFAD_HUMAN     V213G     1BIO     A     V200G         Disease     N     Y     N
     CFAH_HUMAN    C1163W     2G7I     A    C1163W         Disease     N     Y     N
     CFAH_HUMAN     C431S     2JGX     A     C431S         Disease     N     Y     N
     CFAH_HUMAN     C915S     1HFH     A      C50S         Disease     N     Y     N
     CFAH_HUMAN     C959Y     1HCC     A      C33Y         Disease     N     Y     N
     CFAH_HUMAN    D1119G     2G7I     A    D1119G         Disease     N     Y     N
     CFAH_HUMAN    E1198A     2G7I     A    E1198A         Disease     N     Y     N
     CFAH_HUMAN     E936D     1HCC     A      E10D    Polymorphism     Y     Y     N
     CFAH_HUMAN    F1199S     2G7I     A    F1199S         Disease     N     Y     N
     CFAH_HUMAN    G1194D     2G7I     A    G1194D         Disease     N     Y     N
     CFAH_HUMAN     H893R     1HFH     A      H28R         Disease     N     Y     N
     CFAH_HUMAN    L1189R     2G7I     A    L1189R         Disease     N     Y     N
     CFAH_HUMAN    P1226S     2G7I     A    P1226S         Disease     N     Y     N
     CFAH_HUMAN    Q1143E     2G7I     A    Q1143E    Polymorphism     Y     Y     N
     CFAH_HUMAN     Q400K     2JGX     A     Q400K         Disease     N     Y     N
     CFAH_HUMAN     Q950H     1HCC     A      Q24H         Disease     N     Y     N
     CFAH_HUMAN    R1210C     2G7I     A    R1210C         Disease     N     Y     N
     CFAH_HUMAN    R1215G     2G7I     A    R1215G         Disease     Y     Y     N
     CFAH_HUMAN    R1215Q     2G7I     A    R1215Q         Disease     N     Y     N
     CFAH_HUMAN     R127L     2RLP     A     R127L         Disease     N     Y     N
     CFAH_HUMAN      R78G     2RLP     A      R78G         Disease     Y     Y     N
     CFAH_HUMAN    S1191L     2G7I     A    S1191L         Disease     N     Y     N
     CFAH_HUMAN     S890I     1HFH     A      S25I    Polymorphism     Y     Y     N
     CFAH_HUMAN    T1184R     2G7I     A    T1184R         Disease     N     Y     N
     CFAH_HUMAN     T956M     1HCC     A      T30M         Disease     N     Y     N
     CFAH_HUMAN    V1134G     2G7I     A    V1134G         Disease     N     Y     N
     CFAH_HUMAN    V1197A     2G7I     A    V1197A         Disease     N     Y     N
     CFAH_HUMAN      V62I     2RLP     A      V62I    Polymorphism     Y     Y     N
     CFAH_HUMAN    W1157R     2G7I     A    W1157R         Disease     Y     Y     N
     CFAH_HUMAN    W1183L     2G7I     A    W1183L         Disease     N     Y     N
     CFAH_HUMAN    W1183R     2G7I     A    W1183R         Disease     N     Y     N
     CFAH_HUMAN     W978C     1HCC     A      W52C         Disease     N     Y     N
     CFAH_HUMAN    Y1142D     2G7I     A    Y1142D         Disease     Y     Y     N
     CFAH_HUMAN     Y402H     2JGX     A     Y402H    Polymorphism     Y     Y     N
     CFAH_HUMAN     Y951H     1HCC     A      Y25H         Disease     N     Y     N
     CGHB_HUMAN      K22R     1HCN     B       K2R    Polymorphism     N     Y     N
     CGHB_HUMAN      N97D     1HCN     B      N77D    Polymorphism     N     Y     N
     CGHB_HUMAN      R28W     1HCN     B       R8W    Polymorphism     N     Y     N
     CGHB_HUMAN      R30H     1HCN     B      R10H    Polymorphism     N     Y     N
     CGHB_HUMAN      T35I     1HCN     B      T15I    Polymorphism     N     Y     N
      CGL_HUMAN      T67I     3COG     D      T67I    Polymorphism     N     Y     N
    CH3L1_HUMAN     I311T     1HJX     A     I311T    Polymorphism     N     Y     N
    CH3L1_HUMAN     R145G     1HJX     A     R145G    Polymorphism     Y     Y     N
     CHIN_HUMAN     E313K     2OSA     A     E313K         Disease     N     N     N
    CHIT1_HUMAN     G102S     1WB0     A     G102S    Polymorphism     Y     Y     N
    CHIT1_HUMAN     Q171H     1WB0     A     Q171H    Polymorphism     N     Y     N
    CHIT1_HUMAN      R40H     1WB0     A      R40H    Polymorphism     Y     Y     N
     CHK1_HUMAN     E223V     2E9U     A     E223V    Polymorphism     N     N     Y
     CHK1_HUMAN     R156Q     2E9U     A     R156Q    Polymorphism     N     N     Y
     CHK2_HUMAN     G167R     1GXC     A     G167R         Disease     N     N     Y
     CHK2_HUMAN     I157T     1GXC     A     I157T    Polymorphism     N     N     Y
     CHK2_HUMAN     R145P     1GXC     A     R145P         Disease     Y     N     Y
     CHK2_HUMAN     R145W     1GXC     A     R145W         Disease     N     N     Y
     CHK2_HUMAN     R180C     1GXC     A     R180C         Disease     N     N     Y
     CHK2_HUMAN     R180H     1GXC     A     R180H         Disease     N     N     Y
     CHK2_HUMAN     R181C     1GXC     A     R181C         Disease     N     N     Y
     CHK2_HUMAN     R181H     1GXC     A     R181H         Disease     Y     N     Y
     CIB1_HUMAN     I106T     1Y1A     A     I106T    Polymorphism     N     Y     N
     CIB1_HUMAN      S44T     1Y1A     A      S44T    Polymorphism     N     Y     N
    CLC4K_HUMAN     A300P     3BC7     A     A300P    Polymorphism     N     Y     N
    CLC4K_HUMAN     N288D     3BC7     A     N288D    Polymorphism     Y     Y     N
    CLC4K_HUMAN     P213S     3BC7     A     P213S    Polymorphism     N     Y     N
    CLC4K_HUMAN     V278A     3BC7     A     V278A    Polymorphism     Y     Y     N
    CLC4M_HUMAN     D291N     1XPH     A     D291N    Polymorphism     Y     Y     N
    CLC4M_HUMAN     R164Q     1Z0Y     A     R164Q    Polymorphism     N     Y     N
    CLC4M_HUMAN     Y205C     1Z0Y     A     Y205C    Polymorphism     Y     Y     N
    CLC4M_HUMAN     Y251C     1XAR     A     Y251C    Polymorphism     Y     Y     N
    CLIP4_HUMAN     R486L     2Z0W     A      R12L    Polymorphism     Y     Y     N
    CNOT4_HUMAN       A7G     1E4U     A       A7G    Polymorphism     N     Y     N
      CO3_HUMAN     D549N     3G6J     A     D527N         Disease     N     Y     N
      CO3_HUMAN     E469D     3G6J     A     E447D    Polymorphism     N     Y     N
      CO3_HUMAN     P314L     3G6J     A     P292L    Polymorphism     Y     Y     N
      CO3_HUMAN     R102G     3G6J     A      R80G    Polymorphism     Y     Y     N
    COAA1_HUMAN     C591R     1GR3     A     C591R         Disease     N     Y     N
    COAA1_HUMAN     D648G     1GR3     A     D648G         Disease     N     Y     N
    COAA1_HUMAN     G595E     1GR3     A     G595E         Disease     N     Y     N
    COAA1_HUMAN     G595R     1GR3     A     G595R         Disease     N     Y     N
    COAA1_HUMAN     G618V     1GR3     A     G618V         Disease     N     Y     N
    COAA1_HUMAN     L614P     1GR3     A     L614P         Disease     N     Y     N
    COAA1_HUMAN     L644R     1GR3     A     L644R         Disease     Y     Y     N
    COAA1_HUMAN     N617K     1GR3     A     N617K         Disease     N     Y     N
    COAA1_HUMAN     Q653P     1GR3     A     Q653P         Disease     N     Y     N
    COAA1_HUMAN     S600P     1GR3     A     S600P         Disease     N     Y     N
    COAA1_HUMAN     S671P     1GR3     A     S671P         Disease     N     Y     N
    COAA1_HUMAN     V603M     1GR3     A     V603M    Polymorphism     N     Y     N
    COAA1_HUMAN     W651R     1GR3     A     W651R         Disease     N     Y     N
    COAA1_HUMAN     Y582D     1GR3     A     Y582D         Disease     N     Y     N
    COAA1_HUMAN     Y597C     1GR3     A     Y597C         Disease     N     Y     N
    COAA1_HUMAN     Y597H     1GR3     A     Y597H         Disease     N     Y     N
    COAA1_HUMAN     Y598D     1GR3     A     Y598D         Disease     N     Y     N
     COMT_HUMAN     A102T     3BWM     A      A52T    Polymorphism     N     Y     N
     COMT_HUMAN     A146V     3BWM     A      A96V    Polymorphism     N     Y     N
     COMT_HUMAN      A72S     3BWM     A      A22S    Polymorphism     Y     Y     N
     COMT_HUMAN     V158M     3BWM     A     V108M    Polymorphism     Y     Y     N
    CP17A_HUMAN     D116V     2C17     A      D69V         Disease     N     Y     N
    CP17A_HUMAN     F114V     2C17     A      F67V         Disease     Y     Y     N
    CP17A_HUMAN     F417C     2C17     A     F370C         Disease     N     Y     N
    CP17A_HUMAN      F93C     2C17     A      F46C         Disease     N     Y     N
    CP17A_HUMAN     H373L     2C17     A     H326L         Disease     N     Y     N
    CP17A_HUMAN     N177D     2C17     A     N130D         Disease     N     Y     N
    CP17A_HUMAN     P342T     2C17     A     P295T         Disease     N     Y     N
    CP17A_HUMAN     P428L     2C17     A     P381L         Disease     Y     Y     N
    CP17A_HUMAN     R347C     2C17     A     R300C         Disease     N     Y     N
    CP17A_HUMAN     R347H     2C17     A     R300H         Disease     N     Y     N
    CP17A_HUMAN     R358Q     2C17     A     R311Q         Disease     N     Y     N
    CP17A_HUMAN     R362C     2C17     A     R315C         Disease     N     Y     N
    CP17A_HUMAN     R440H     2C17     A     R393H         Disease     N     Y     N
    CP17A_HUMAN     R496C     2C17     A     R449C         Disease     N     Y     N
    CP17A_HUMAN     R496H     2C17     A     R449H         Disease     N     Y     N
    CP17A_HUMAN      R96W     2C17     A      R49W         Disease     N     Y     N
    CP17A_HUMAN     S106P     2C17     A      S59P         Disease     N     Y     N
    CP17A_HUMAN     W406R     2C17     A     W359R         Disease     N     Y     N
    CP17A_HUMAN     Y329D     2C17     A     Y282D         Disease     N     Y     N
    CP17A_HUMAN      Y64S     2C17     A      Y17S         Disease     N     Y     N
    CP19A_HUMAN     C437Y     3EQM     A     C437Y         Disease     N     Y     N
    CP19A_HUMAN     R264C     3EQM     A     R264C    Polymorphism     Y     Y     N
    CP19A_HUMAN     R365Q     3EQM     A     R365Q         Disease     N     Y     N
    CP19A_HUMAN     R375C     3EQM     A     R375C         Disease     N     Y     N
    CP19A_HUMAN     R375L     3EQM     A     R375L    Polymorphism     N     Y     N
    CP19A_HUMAN     R435C     3EQM     A     R435C         Disease     N     Y     N
    CP19A_HUMAN     T201M     3EQM     A     T201M    Polymorphism     N     Y     N
    CP1A2_HUMAN     C406Y     2HI4     A     C406Y    Polymorphism     N     Y     N
    CP1A2_HUMAN     D104N     2HI4     A     D104N    Polymorphism     N     Y     N
    CP1A2_HUMAN     D348N     2HI4     A     D348N    Polymorphism     N     Y     N
    CP1A2_HUMAN     E168Q     2HI4     A     E168Q    Polymorphism     N     Y     N
    CP1A2_HUMAN     F186L     2HI4     A     F186L    Polymorphism     N     Y     N
    CP1A2_HUMAN     F205V     2HI4     A     F205V    Polymorphism     N     Y     N
    CP1A2_HUMAN     G299S     2HI4     A     G299S    Polymorphism     N     Y     N
    CP1A2_HUMAN      G73R     2HI4     A      G73R    Polymorphism     N     Y     N
    CP1A2_HUMAN     I314V     2HI4     A     I314V    Polymorphism     N     Y     N
    CP1A2_HUMAN     I386F     2HI4     A     I386F    Polymorphism     N     Y     N
    CP1A2_HUMAN     L111F     2HI4     A     L111F    Polymorphism     N     Y     N
    CP1A2_HUMAN      P42R     2HI4     A      P42R    Polymorphism     N     Y     N
    CP1A2_HUMAN     R281W     2HI4     A     R281W    Polymorphism     N     Y     N
    CP1A2_HUMAN     R377Q     2HI4     A     R377Q    Polymorphism     N     Y     N
    CP1A2_HUMAN     R431W     2HI4     A     R431W    Polymorphism     N     Y     N
    CP1A2_HUMAN     R456H     2HI4     A     R456H    Polymorphism     N     Y     N
    CP1A2_HUMAN     R457W     2HI4     A     R457W    Polymorphism     N     Y     N
    CP1A2_HUMAN     S212C     2HI4     A     S212C    Polymorphism     N     Y     N
    CP1A2_HUMAN     S298R     2HI4     A     S298R    Polymorphism     N     Y     N
    CP1A2_HUMAN     T438I     2HI4     A     T438I    Polymorphism     N     Y     N
    CP1A2_HUMAN      T83M     2HI4     A      T83M    Polymorphism     N     Y     N
    CP21A_HUMAN     A362V     2GEG     C     A362V         Disease     Y     Y     N
    CP21A_HUMAN     C169Y     2GEG     C     C169Y         Disease     N     Y     N
    CP21A_HUMAN     D183E     2GEG     C     D183E    Polymorphism     N     Y     N
    CP21A_HUMAN     E380D     2GEG     C     E380D         Disease     N     Y     N
    CP21A_HUMAN     G178A     2GEG     C     G178A         Disease     N     Y     N
    CP21A_HUMAN     G291C     2GEG     C     G291C         Disease     N     Y     N
    CP21A_HUMAN     G291R     2GEG     C     G291R         Disease     N     Y     N
    CP21A_HUMAN     G291S     2GEG     C     G291S         Disease     N     Y     N
    CP21A_HUMAN     G424S     2GEG     C     G424S         Disease     N     Y     N
    CP21A_HUMAN      G64E     2GEG     C      G64E         Disease     N     Y     N
    CP21A_HUMAN      G90V     2GEG     C      G90V         Disease     N     Y     N
    CP21A_HUMAN     H365Y     2GEG     C     H365Y         Disease     N     Y     N
    CP21A_HUMAN      H62L     2GEG     C      H62L         Disease     N     Y     N
    CP21A_HUMAN     I172N     2GEG     C     I172N         Disease     N     Y     N
    CP21A_HUMAN     I236N     2GEG     C     I236N         Disease     N     Y     N
    CP21A_HUMAN     K102R     2GEG     C     K102R    Polymorphism     N     Y     N
    CP21A_HUMAN      K98R     2GEG     C      K98R    Polymorphism     N     Y     N
    CP21A_HUMAN     L261P     2GEG     C     L261P         Disease     N     Y     N
    CP21A_HUMAN     L300F     2GEG     C     L300F         Disease     N     Y     N
    CP21A_HUMAN     L317M     2GEG     C     L317M         Disease     N     Y     N
    CP21A_HUMAN     L363W     2GEG     C     L363W         Disease     N     Y     N
    CP21A_HUMAN     M239K     2GEG     C     M239K         Disease     N     Y     N
    CP21A_HUMAN     M283L     2GEG     C     M283L         Disease     N     Y     N
    CP21A_HUMAN     N493S     2GEG     C     N493S    Polymorphism     N     Y     N
    CP21A_HUMAN     P105L     2GEG     C     P105L         Disease     N     Y     N
    CP21A_HUMAN      P30L     2GEG     C      P30L         Disease     N     Y     N
    CP21A_HUMAN      P30Q     2GEG     C      P30Q         Disease     N     Y     N
    CP21A_HUMAN     P453S     2GEG     C     P453S         Disease     Y     Y     N
    CP21A_HUMAN     P482S     2GEG     C     P482S         Disease     N     Y     N
    CP21A_HUMAN     R124H     2GEG     C     R124H         Disease     N     Y     N
    CP21A_HUMAN     R339H     2GEG     C     R339H         Disease     N     Y     N
    CP21A_HUMAN     R341P     2GEG     C     R341P         Disease     N     Y     N
    CP21A_HUMAN     R341W     2GEG     C     R341W         Disease     N     Y     N
    CP21A_HUMAN     R354C     2GEG     C     R354C         Disease     N     Y     N
    CP21A_HUMAN     R354H     2GEG     C     R354H         Disease     N     Y     N
    CP21A_HUMAN     R356P     2GEG     C     R356P         Disease     N     Y     N
    CP21A_HUMAN     R356Q     2GEG     C     R356Q         Disease     N     Y     N
    CP21A_HUMAN     R356W     2GEG     C     R356W         Disease     N     Y     N
    CP21A_HUMAN     R408C     2GEG     C     R408C         Disease     N     Y     N
    CP21A_HUMAN     R426H     2GEG     C     R426H         Disease     N     Y     N
    CP21A_HUMAN     R435C     2GEG     C     R435C         Disease     N     Y     N
    CP21A_HUMAN     R479L     2GEG     C     R479L         Disease     Y     Y     N
    CP21A_HUMAN     R483P     2GEG     C     R483P         Disease     N     Y     N
    CP21A_HUMAN     R483Q     2GEG     C     R483Q         Disease     N     Y     N
    CP21A_HUMAN     R483W     2GEG     C     R483W         Disease     N     Y     N
    CP21A_HUMAN     S268T     2GEG     C     S268T    Polymorphism     N     Y     N
    CP21A_HUMAN     S301Y     2GEG     C     S301Y         Disease     N     Y     N
    CP21A_HUMAN     V211L     2GEG     C     V211L         Disease     N     Y     N
    CP21A_HUMAN     V237E     2GEG     C     V237E         Disease     N     Y     N
    CP21A_HUMAN     V281G     2GEG     C     V281G         Disease     N     Y     N
    CP21A_HUMAN     V281L     2GEG     C     V281L         Disease     N     Y     N
    CP27A_HUMAN     G145E     1MFX     A     G112E         Disease     N     Y     N
    CP27A_HUMAN     R395C     1MFX     A     R362C         Disease     N     Y     N
    CP27A_HUMAN     R395S     1MFX     A     R362S         Disease     N     Y     N
    CP27A_HUMAN     R405Q     1MFX     A     R372Q         Disease     Y     Y     N
    CP27A_HUMAN     R474Q     1MFX     A     R441Q         Disease     N     Y     N
    CP27A_HUMAN     R474W     1MFX     A     R441W         Disease     N     Y     N
    CP27A_HUMAN     R479C     1MFX     A     R446C         Disease     N     Y     N
    CP27A_HUMAN     T175M     1MFX     A     T142M    Polymorphism     N     Y     N
    CP2A6_HUMAN     E419D     2FDV     A     E419D    Polymorphism     N     Y     N
    CP2A6_HUMAN     F118L     2FDV     A     F118L    Polymorphism     N     Y     N
    CP2A6_HUMAN     G479V     2FDV     A     G479V    Polymorphism     N     Y     N
    CP2A6_HUMAN     I471T     2FDV     A     I471T    Polymorphism     N     Y     N
    CP2A6_HUMAN     K194E     2FDV     A     K194E    Polymorphism     N     Y     N
    CP2A6_HUMAN     K476R     2FDV     A     K476R    Polymorphism     N     Y     N
    CP2A6_HUMAN     L160H     2FDV     A     L160H    Polymorphism     Y     Y     N
    CP2A6_HUMAN     N418D     2FDV     A     N418D    Polymorphism     N     Y     N
    CP2A6_HUMAN     N438Y     2FDV     A     N438Y    Polymorphism     N     Y     N
    CP2A6_HUMAN     R128L     2FDV     A     R128L    Polymorphism     N     Y     N
    CP2A6_HUMAN     R128Q     2FDV     A     R128Q    Polymorphism     N     Y     N
    CP2A6_HUMAN     R203C     2FDV     A     R203C    Polymorphism     N     Y     N
    CP2A6_HUMAN     R203S     2FDV     A     R203S    Polymorphism     N     Y     N
    CP2A6_HUMAN     R485L     2FDV     A     R485L    Polymorphism     N     Y     N
    CP2A6_HUMAN     S131A     2FDV     A     S131A    Polymorphism     N     Y     N
    CP2A6_HUMAN     S224P     2FDV     A     S224P    Polymorphism     N     Y     N
    CP2A6_HUMAN     T294S     2FDV     A     T294S    Polymorphism     Y     Y     N
    CP2A6_HUMAN     V110L     2FDV     A     V110L    Polymorphism     N     Y     N
    CP2A6_HUMAN     V292M     2FDV     A     V292M    Polymorphism     N     Y     N
    CP2A6_HUMAN     V365M     2FDV     A     V365M    Polymorphism     Y     Y     N
    CP2A6_HUMAN     Y392F     2FDV     A     Y392F    Polymorphism     N     Y     N
    CP2AD_HUMAN     D158E     2P85     A     D158E    Polymorphism     N     Y     N
    CP2AD_HUMAN     F453Y     2P85     A     F453Y    Polymorphism     N     Y     N
    CP2AD_HUMAN     R101Q     2P85     A     R101Q    Polymorphism     N     Y     N
    CP2AD_HUMAN     R257C     2P85     A     R257C    Polymorphism     N     Y     N
    CP2AD_HUMAN     R494C     2P85     A     R494C    Polymorphism     N     Y     N
    CP2AD_HUMAN     V323L     2P85     A     V323L    Polymorphism     N     Y     N
    CP2C8_HUMAN     I244V     2NNJ     A     I244V    Polymorphism     N     Y     N
    CP2C8_HUMAN     I264M     2NNJ     A     I264M    Polymorphism     N     Y     N
    CP2C8_HUMAN     I269F     2NNJ     A     I269F    Polymorphism     Y     Y     N
    CP2C8_HUMAN     K399R     2NNJ     A     K399R    Polymorphism     Y     Y     N
    CP2C8_HUMAN     L390S     2NNJ     A     L390S    Polymorphism     N     Y     N
    CP2C8_HUMAN     R139K     2NNJ     A     R139K    Polymorphism     Y     Y     N
    CPNS1_HUMAN     M224V     1KFU     S     M924V    Polymorphism     N     Y     N
    CRBB2_HUMAN      A65S     1YTQ     A      A64S    Polymorphism     N     Y     N
     CRGB_HUMAN     L111I     1LEU     A     L110I    Polymorphism     N     Y     N
     CRGB_HUMAN      R90T     1LEU     A      R89T    Polymorphism     N     Y     N
     CRGB_HUMAN      S73I     1LEU     A      S72I    Polymorphism     N     Y     N
     CRGD_HUMAN     E107A     1HK0     X     E107A         Disease     Y     Y     N
     CRGD_HUMAN     M102V     1HK0     X     M102V    Polymorphism     N     Y     N
     CRGD_HUMAN      P24S     1HK0     X      P23S         Disease     N     Y     N
     CRGD_HUMAN      P24T     1HK0     X      P23T         Disease     N     Y     N
     CRGD_HUMAN      R15C     1HK0     X      R14C         Disease     N     Y     N
     CRGD_HUMAN      R59H     1HK0     X      R58H         Disease     N     Y     N
     CSF2_HUMAN     I117T     2GMF     A     I100T    Polymorphism     Y     Y     N
     CSF2_HUMAN     T115I     2GMF     A      T98I    Polymorphism     N     Y     N
    CSF3R_HUMAN     D320N     1AZ7     A     D196N    Polymorphism     N     Y     N
    CSF3R_HUMAN     M231T     1AZ7     A     M107T    Polymorphism     Y     Y     N
    CSK22_HUMAN     E188A     3E3B     X     E188A    Polymorphism     N     N     Y
      CSK_HUMAN      P45L     1CSK     A      P45L    Polymorphism     N     N     Y
     CSKP_HUMAN      R28L     3C0I     A      R28L         Disease     N     N     Y
    CSRP3_HUMAN      C58G     2O10     A      C58G         Disease     N     Y     N
    CSRP3_HUMAN      L44P     2O10     A      L44P         Disease     N     Y     N
    CTBP2_HUMAN      E47D     2OME     A      E47D    Polymorphism     N     Y     N
    CUL4A_HUMAN     K614R     2HYE     C     K614R    Polymorphism     Y     Y     N
    CUL4A_HUMAN     K644R     2HYE     C     K644R    Polymorphism     Y     Y     N
    CXL11_HUMAN      N55S     1RJT     A      N34S    Polymorphism     N     Y     N
      CYC_HUMAN      G42S     1J3S     A      G41S         Disease     N     Y     N
      CYC_HUMAN      K56R     1J3S     A      K55R    Polymorphism     N     Y     N
     CYTA_HUMAN      T96M     1NB5     I     T123M    Polymorphism     Y     Y     N
     CYTC_HUMAN      L94Q     1R4C     A      L68Q         Disease     Y     Y     N
    CYTIP_HUMAN      Q83E     2Z17     A      Q24E    Polymorphism     N     Y     N
      DAF_HUMAN      R52L     1OJW     B      R20L    Polymorphism     N     Y     N
    DAPK2_HUMAN     R271W     2A27     B     R261W    Polymorphism     N     N     Y
    DAPK2_HUMAN      R60W     2A27     B      R50W    Polymorphism     N     N     Y
    DCTN1_HUMAN      G59S     1TXQ     A      G59S         Disease     N     Y     N
     DCUP_HUMAN      A80G     1R3Q     A      A80G         Disease     N     Y     N
     DCUP_HUMAN      A80S     1R3Q     A      A80S         Disease     N     Y     N
     DCUP_HUMAN     E167K     1R3Q     A     E167K         Disease     N     Y     N
     DCUP_HUMAN     E218K     1R3Q     A     E218K         Disease     N     Y     N
     DCUP_HUMAN     F229L     1R3Q     A     F229L         Disease     N     Y     N
     DCUP_HUMAN     F232L     1R3Q     A     F232L         Disease     N     Y     N
     DCUP_HUMAN      F46L     1R3Q     A      F46L         Disease     N     Y     N
     DCUP_HUMAN     G156D     1R3Q     A     G156D         Disease     N     Y     N
     DCUP_HUMAN      G25E     1R3Q     A      G25E         Disease     N     Y     N
     DCUP_HUMAN     G281E     1R3Q     A     G281E         Disease     N     Y     N
     DCUP_HUMAN     G281V     1R3Q     A     G281V         Disease     N     Y     N
     DCUP_HUMAN     G303S     1R3Q     A     G303S         Disease     N     Y     N
     DCUP_HUMAN     G318R     1R3Q     A     G318R         Disease     N     Y     N
     DCUP_HUMAN     H220P     1R3Q     A     H220P         Disease     N     Y     N
     DCUP_HUMAN     I260T     1R3Q     A     I260T         Disease     N     Y     N
     DCUP_HUMAN     I334T     1R3Q     A     I334T         Disease     N     Y     N
     DCUP_HUMAN     L161Q     1R3Q     A     L161Q         Disease     N     Y     N
     DCUP_HUMAN     L195F     1R3Q     A     L195F         Disease     N     Y     N
     DCUP_HUMAN     L216Q     1R3Q     A     L216Q         Disease     N     Y     N
     DCUP_HUMAN     L253Q     1R3Q     A     L253Q         Disease     N     Y     N
     DCUP_HUMAN     L282R     1R3Q     A     L282R         Disease     N     Y     N
     DCUP_HUMAN     M165R     1R3Q     A     M165R         Disease     Y     Y     N
     DCUP_HUMAN     M324T     1R3Q     A     M324T         Disease     N     Y     N
     DCUP_HUMAN     N304K     1R3Q     A     N304K         Disease     N     Y     N
     DCUP_HUMAN     P235S     1R3Q     A     P235S         Disease     N     Y     N
     DCUP_HUMAN      P62L     1R3Q     A      P62L         Disease     N     Y     N
     DCUP_HUMAN     R142Q     1R3Q     A     R142Q         Disease     N     Y     N
     DCUP_HUMAN     R144P     1R3Q     A     R144P         Disease     N     Y     N
     DCUP_HUMAN     R193P     1R3Q     A     R193P         Disease     N     Y     N
     DCUP_HUMAN     R292G     1R3Q     A     R292G         Disease     N     Y     N
     DCUP_HUMAN     R332H     1R3Q     A     R332H         Disease     N     Y     N
     DCUP_HUMAN     S219F     1R3Q     A     S219F         Disease     N     Y     N
     DCUP_HUMAN     V134Q     1R3Q     A     V134Q         Disease     Y     Y     N
     DCUP_HUMAN     Y311C     1R3Q     A     Y311C         Disease     N     Y     N
    DD19B_HUMAN     V149L     3FHT     A     V149L    Polymorphism     Y     Y     N
     DDB2_HUMAN     A293T     3EI4     B     A293T    Polymorphism     N     Y     N
     DDB2_HUMAN     K244E     3EI4     B     K244E         Disease     N     Y     N
     DDB2_HUMAN     M215T     3EI4     B     M215T    Polymorphism     N     Y     N
     DDB2_HUMAN     R273H     3EI4     B     R273H         Disease     N     Y     N
    DEAF1_HUMAN     Q542H     2JW6     A     Q542H         Disease     N     Y     N
    DEAF1_HUMAN     R530L     2JW6     A     R530L         Disease     N     Y     N
    DEAF1_HUMAN     T526N     2JW6     A     T526N         Disease     N     Y     N
      DEK_HUMAN     V140A     2JX3     A      V63A    Polymorphism     N     Y     N
     DHB1_HUMAN     A238V     1I5R     A     A237V    Polymorphism     N     Y     N
     DHB4_HUMAN      F90L     1ZBQ     A      F90L    Polymorphism     N     Y     N
     DHB4_HUMAN      G16S     1ZBQ     A      G16S         Disease     N     Y     N
     DHB4_HUMAN     K140N     1ZBQ     A     K140N    Polymorphism     N     Y     N
     DHB4_HUMAN     M728V     1IKT     A     M112V    Polymorphism     Y     Y     N
     DHB4_HUMAN     R106H     1ZBQ     A     R106H    Polymorphism     Y     Y     N
     DHB4_HUMAN     T292S     1ZBQ     A     T292S    Polymorphism     Y     Y     N
     DHB4_HUMAN     T687I     1IKT     A      T71I    Polymorphism     N     Y     N
     DHE3_HUMAN     E349A     1L1F     A     E296A         Disease     N     Y     N
     DHE3_HUMAN     G499D     1L1F     A     G446D         Disease     N     Y     N
     DHE3_HUMAN     G499S     1L1F     A     G446S         Disease     N     Y     N
     DHE3_HUMAN     H507Y     1L1F     A     H454Y         Disease     N     Y     N
     DHE3_HUMAN     R274C     1L1F     A     R221C         Disease     N     Y     N
     DHE3_HUMAN     R318K     1L1F     A     R265K         Disease     N     Y     N
     DHE3_HUMAN     R318T     1L1F     A     R265T         Disease     N     Y     N
     DHE3_HUMAN     R322C     1L1F     A     R269C         Disease     N     Y     N
     DHE3_HUMAN     R322H     1L1F     A     R269H         Disease     N     Y     N
     DHE3_HUMAN     S270C     1L1F     A     S217C         Disease     N     Y     N
     DHE3_HUMAN     S498L     1L1F     A     S445L         Disease     N     Y     N
     DHE3_HUMAN     S501P     1L1F     A     S448P         Disease     N     Y     N
     DHE3_HUMAN     Y319C     1L1F     A     Y266C         Disease     N     Y     N
     DHPR_HUMAN     F212C     1HDR     A     F211C         Disease     N     Y     N
     DHPR_HUMAN     G149R     1HDR     A     G148R         Disease     N     Y     N
     DHPR_HUMAN     G151S     1HDR     A     G150S         Disease     N     Y     N
     DHPR_HUMAN     G170S     1HDR     A     G169S         Disease     N     Y     N
     DHPR_HUMAN      G17R     1HDR     A      G16R         Disease     N     Y     N
     DHPR_HUMAN      G17V     1HDR     A      G16V         Disease     N     Y     N
     DHPR_HUMAN      G18D     1HDR     A      G17D         Disease     N     Y     N
     DHPR_HUMAN      G23D     1HDR     A      G22D         Disease     N     Y     N
     DHPR_HUMAN     H158Y     1HDR     A     H157Y         Disease     Y     Y     N
     DHPR_HUMAN      L14P     1HDR     A      L13P         Disease     N     Y     N
     DHPR_HUMAN      L74P     1HDR     A      L73P         Disease     N     Y     N
     DHPR_HUMAN     P145L     1HDR     A     P144L         Disease     N     Y     N
     DHPR_HUMAN      Q66R     1HDR     A      Q65R         Disease     N     Y     N
     DHPR_HUMAN      S51T     1HDR     A      S50T    Polymorphism     N     Y     N
     DHPR_HUMAN     W108G     1HDR     A     W107G         Disease     N     Y     N
     DHPR_HUMAN      W36R     1HDR     A      W35R         Disease     N     Y     N
     DHPR_HUMAN     Y150C     1HDR     A     Y149C         Disease     N     Y     N
     DHYS_HUMAN     E174D     1ROZ     A     E174D    Polymorphism     Y     Y     N
     DLDH_HUMAN     L331V     1ZMD     E     L296V    Polymorphism     N     Y     N
     DLDH_HUMAN     T104K     1ZMD     E      T69K    Polymorphism     N     Y     N
    DLRB1_HUMAN      I71F     1Z09     A      I71F    Polymorphism     N     Y     N
    DLRB1_HUMAN      S13R     1Z09     A      S13R    Polymorphism     N     Y     N
      DMD_HUMAN    F3228L     1EG3     A     F228L         Disease     N     Y     N
    DNLI4_HUMAN     A857T     3II6     Y     A857T    Polymorphism     Y     Y     N
    DNLI4_HUMAN     I658V     3II6     Y     I658V    Polymorphism     N     Y     N
    DNM3B_HUMAN     S270P     3FLG     A      S66P         Disease     N     Y     N
    DPOLB_HUMAN     P242R     2FMP     A     P242R    Polymorphism     N     Y     N
    DPOLL_HUMAN     R438W     2BCQ     A     R438W    Polymorphism     Y     Y     N
    DPYL2_HUMAN     A118T     2VM8     A     A118T    Polymorphism     N     Y     N
     DRD1_HUMAN      R50S     1OZ5     A      R50S    Polymorphism     N     Y     N
     DRD1_HUMAN     S199A     1OZ5     A     S199A    Polymorphism     N     Y     N
     DRD1_HUMAN      T37P     1OZ5     A      T37P    Polymorphism     N     Y     N
     DRD1_HUMAN      T37R     1OZ5     A      T37R    Polymorphism     N     Y     N
    DUS13_HUMAN     C156Y     2GWO     C     C156Y    Polymorphism     Y     Y     N
    DUS13_HUMAN     R190G     2GWO     C     R190G    Polymorphism     Y     Y     N
    DUS13_HUMAN      R62Q     2GWO     C      R62Q    Polymorphism     N     Y     N
    DUS16_HUMAN      T23M     2VSW     A      T23M    Polymorphism     N     Y     N
     E2F1_HUMAN     R252H     2AZE     B     R252H    Polymorphism     N     Y     N
     E2F1_HUMAN     V276M     2AZE     B     V276M    Polymorphism     N     Y     N
    ECHD3_HUMAN     D162N     2VX2     A     D162N    Polymorphism     N     Y     N
    ECHD3_HUMAN     T151A     2VX2     A     T151A    Polymorphism     N     Y     N
    ECHD3_HUMAN      T69A     2VX2     A      T69A    Polymorphism     N     Y     N
      EDA_HUMAN     A349T     1RJ7     E     A349T         Disease     N     Y     N
      EDA_HUMAN     A356D     1RJ7     E     A356D         Disease     N     Y     N
      EDA_HUMAN     C332Y     1RJ7     E     C332Y         Disease     N     Y     N
      EDA_HUMAN     D298H     1RJ7     E     D298H         Disease     N     Y     N
      EDA_HUMAN     D298Y     1RJ7     E     D298Y         Disease     N     Y     N
      EDA_HUMAN     F302S     1RJ7     E     F302S         Disease     N     Y     N
      EDA_HUMAN     G255C     1RJ7     E     G255C         Disease     Y     Y     N
      EDA_HUMAN     G255D     1RJ7     E     G255D         Disease     N     Y     N
      EDA_HUMAN     G269V     1RJ7     E     G269V         Disease     N     Y     N
      EDA_HUMAN     G291R     1RJ7     E     G291R         Disease     N     Y     N
      EDA_HUMAN     G291W     1RJ7     E     G291W         Disease     N     Y     N
      EDA_HUMAN     G299S     1RJ7     E     G299S         Disease     N     Y     N
      EDA_HUMAN     H252L     1RJ7     E     H252L         Disease     N     Y     N
      EDA_HUMAN     H252Y     1RJ7     E     H252Y         Disease     N     Y     N
      EDA_HUMAN     I360N     1RJ7     E     I360N         Disease     N     Y     N
      EDA_HUMAN     M373I     1RJ7     E     M373I         Disease     N     Y     N
      EDA_HUMAN     N372D     1RJ7     E     N372D         Disease     N     Y     N
      EDA_HUMAN     Q306H     1RJ7     E     Q306H         Disease     Y     Y     N
      EDA_HUMAN     Q358E     1RJ7     E     Q358E         Disease     N     Y     N
      EDA_HUMAN     R357P     1RJ7     E     R357P         Disease     N     Y     N
      EDA_HUMAN     S374R     1RJ7     E     S374R         Disease     N     Y     N
      EDA_HUMAN     T378M     1RJ7     E     T378M         Disease     N     Y     N
      EDA_HUMAN     T378P     1RJ7     E     T378P         Disease     N     Y     N
      EDA_HUMAN     V307G     1RJ7     E     V307G         Disease     Y     Y     N
      EDA_HUMAN     W274G     1RJ7     E     W274G         Disease     N     Y     N
      EDA_HUMAN     Y320C     1RJ7     E     Y320C         Disease     N     Y     N
      EDA_HUMAN     Y343C     1RJ7     E     Y343C         Disease     N     Y     N
      EGF_HUMAN     D981E     1NQL     B      D11E    Polymorphism     N     Y     N
     EGFR_HUMAN     E709A     1Z9I     A      E41A         Disease     N     N     Y
     EGFR_HUMAN     E709K     1Z9I     A      E41K         Disease     N     N     Y
     EGFR_HUMAN     G719A     1Z9I     A      G51A         Disease     Y     N     Y
     EGFR_HUMAN     G719C     1Z9I     A      G51C         Disease     N     N     Y
     EGFR_HUMAN     G719D     1Z9I     A      G51D         Disease     N     N     Y
     EGFR_HUMAN     G719S     1Z9I     A      G51S         Disease     N     N     Y
     EGFR_HUMAN     P266R     1MOX     B     P242R    Polymorphism     N     N     Y
     EGFR_HUMAN     R521K     1MOX     B     R497K    Polymorphism     Y     N     Y
     EGFR_HUMAN      R98Q     1MOX     B      R74Q    Polymorphism     N     N     Y
     EGFR_HUMAN     V674I     1Z9I     A       V6I    Polymorphism     N     N     Y
    EGLN1_HUMAN     P317R     2G19     A     P317R         Disease     N     Y     N
    EGLN1_HUMAN     R371H     2G19     A     R371H         Disease     N     Y     N
    EHMT2_HUMAN    Y1165F     2O8J     B    Y1165F    Polymorphism     N     Y     N
    ELAV4_HUMAN     D166G     1FXL     A     D159G    Polymorphism     N     Y     N
     ELNE_HUMAN      G32V     2Z7F     E      G18V         Disease     N     Y     N
     ELNE_HUMAN     R191Q     2Z7F     E     R186Q         Disease     N     Y     N
     ELNE_HUMAN     V101L     2Z7F     E      V85L    Polymorphism     N     Y     N
     ELNE_HUMAN     V177F     2Z7F     E     V164F         Disease     N     Y     N
     ELNE_HUMAN     V219I     2Z7F     E     V216I    Polymorphism     N     Y     N
     ELNE_HUMAN      V98L     2Z7F     E      V82L    Polymorphism     N     Y     N
      EMD_HUMAN      S54F     1JEI     A      S53F         Disease     N     Y     N
     ENOA_HUMAN     N177K     2PSN     C     N176K    Polymorphism     N     Y     N
     ENOA_HUMAN     P325Q     2PSN     C     P324Q    Polymorphism     N     Y     N
     ENOG_HUMAN     P264A     1TE6     B     P263A    Polymorphism     N     Y     N
     ENOG_HUMAN     T395A     1TE6     B     T394A    Polymorphism     N     Y     N
    EPHA2_HUMAN      K99N     3HEI     A      K72N    Polymorphism     N     N     Y
    ERBB2_HUMAN     E914K     1OVC     A     E178K         Disease     N     N     Y
    ERBB2_HUMAN     I654V     2JWA     A      I54V    Polymorphism     N     N     Y
    ERBB2_HUMAN     I655V     2JWA     A      I55V    Polymorphism     Y     N     Y
    ERBB2_HUMAN     L755P     1OVC     A      L19P         Disease     N     N     Y
    ERBB2_HUMAN     L768S     1OVC     A      L32S    Polymorphism     N     N     Y
    ERBB2_HUMAN     N857S     1OVC     A     N121S         Disease     N     N     Y
     ERG7_HUMAN     H310R     1W6J     A     H310R    Polymorphism     Y     Y     N
     ERG7_HUMAN     L642V     1W6J     A     L642V    Polymorphism     Y     Y     N
     ERG7_HUMAN     P688L     1W6J     A     P688L    Polymorphism     Y     Y     N
     ERG7_HUMAN     R175Q     1W6J     A     R175Q    Polymorphism     Y     Y     N
     ERG7_HUMAN     R614W     1W6J     A     R614W    Polymorphism     N     Y     N
     ETFA_HUMAN     G116R     1EFV     A     G116R         Disease     N     Y     N
     ETFA_HUMAN     T171I     1EFV     A     T171I    Polymorphism     N     Y     N
     ETFA_HUMAN     T266M     1EFV     A     T266M         Disease     N     Y     N
     ETFA_HUMAN     V157G     1EFV     A     V157G         Disease     N     Y     N
     ETFB_HUMAN     D128N     1EFV     B     D128N         Disease     N     Y     N
     ETFB_HUMAN     R164Q     1EFV     B     R164Q         Disease     N     Y     N
     ETFB_HUMAN     T154M     1EFV     B     T154M    Polymorphism     Y     Y     N
     EZRI_HUMAN     R180C     1NI2     A     R180C    Polymorphism     N     Y     N
     FA11_HUMAN     A430V     1XX9     A      A56V         Disease     N     Y     N
     FA11_HUMAN     C339F     2J8J     A     C321F    Polymorphism     N     Y     N
     FA11_HUMAN     E341K     2J8J     A     E323K         Disease     N     Y     N
     FA11_HUMAN     E565K     1XX9     A     E186K         Disease     N     Y     N
     FA11_HUMAN     F301L     2J8J     A     F283L         Disease     N     Y     N
     FA11_HUMAN     F460V     1XX9     A      F82V         Disease     N     Y     N
     FA11_HUMAN     G418V     1XX9     A      G42V         Disease     N     Y     N
     FA11_HUMAN     I308F     2J8J     A     I290F    Polymorphism     N     Y     N
     FA11_HUMAN     I618S     1XX9     A     I238S         Disease     N     Y     N
     FA11_HUMAN     L320P     2J8J     A     L302P         Disease     N     Y     N
     FA11_HUMAN     P538L     1XX9     A     P161L         Disease     Y     Y     N
     FA11_HUMAN     R326C     2J8J     A     R308C         Disease     N     Y     N
     FA11_HUMAN     S594R     1XX9     A     S214R         Disease     N     Y     N
     FA11_HUMAN     T322I     2J8J     A     T304I         Disease     N     Y     N
     FA11_HUMAN     T404N     1XX9     A      T32N         Disease     N     Y     N
     FA11_HUMAN     T493I     1XX9     A     T115I         Disease     N     Y     N
     FA11_HUMAN     W399R     1XX9     A      W27R    Polymorphism     N     Y     N
     FA11_HUMAN     W587S     1XX9     A     W203S         Disease     N     Y     N
     FA11_HUMAN     Y511H     1XX9     A     Y133H         Disease     N     Y     N
      FA5_HUMAN     C613R     1FV4     H     C585R         Disease     N     Y     N
      FA5_HUMAN     D107H     1FV4     H      D79H    Polymorphism     Y     Y     N
      FA5_HUMAN     I387T     1FV4     H     I359T         Disease     N     Y     N
      FA5_HUMAN     M413T     1FV4     H     M385T    Polymorphism     N     Y     N
      FA5_HUMAN     R334T     1FV4     H     R306T         Disease     N     Y     N
      FA5_HUMAN     R513K     1FV4     H     R485K    Polymorphism     Y     Y     N
      FA5_HUMAN     R534Q     1FV4     H     R506Q    Polymorphism     N     Y     N
      FA7_HUMAN     A352T     2BZ6     H     A150T    Polymorphism     N     Y     N
      FA7_HUMAN     E445K     2BZ6     H     E236K    Polymorphism     N     Y     N
      FA7_HUMAN     R413Q     2BZ6     H     R204Q    Polymorphism     Y     Y     N
      FA7_HUMAN     T367S     2BZ6     H     T165S    Polymorphism     N     Y     N
      FA7_HUMAN     V295D     2BZ6     H      V95D    Polymorphism     N     Y     N
      FA9_HUMAN     A265T     1RFN     A      A55T         Disease     N     Y     N
      FA9_HUMAN     A279T     1RFN     A      A68T         Disease     N     Y     N
      FA9_HUMAN     A366D     1RFN     A     A152D         Disease     N     Y     N
      FA9_HUMAN     A397P     1RFN     A     A183P         Disease     N     Y     N
      FA9_HUMAN     A436V     1RFN     A     A221V         Disease     N     Y     N
      FA9_HUMAN     C252S     1RFN     A      C42S         Disease     N     Y     N
      FA9_HUMAN     C252Y     1RFN     A      C42Y         Disease     N     Y     N
      FA9_HUMAN     C268W     1RFN     A      C58W         Disease     N     Y     N
      FA9_HUMAN     C382Y     1RFN     A     C168Y         Disease     N     Y     N
      FA9_HUMAN     C396F     1RFN     A     C182F         Disease     N     Y     N
      FA9_HUMAN     C396S     1RFN     A     C182S         Disease     N     Y     N
      FA9_HUMAN     C407R     1RFN     A     C191R         Disease     N     Y     N
      FA9_HUMAN     C407S     1RFN     A     C191S         Disease     Y     Y     N
      FA9_HUMAN     C435Y     1RFN     A     C220Y         Disease     Y     Y     N
      FA9_HUMAN     D410H     1RFN     A     D194H         Disease     Y     Y     N
      FA9_HUMAN      D93G     1CFH     A      D47G         Disease     N     Y     N
      FA9_HUMAN     E291V     1RFN     A      E80V         Disease     N     Y     N
      FA9_HUMAN     E433A     1RFN     A     E217A         Disease     N     Y     N
      FA9_HUMAN     E433K     1RFN     A     E217K         Disease     N     Y     N
      FA9_HUMAN      E53A     1CFH     A       E7A         Disease     N     Y     N
      FA9_HUMAN      E54G     1CFH     A       E8G         Disease     Y     Y     N
      FA9_HUMAN      E66V     1CFH     A      E20V         Disease     Y     Y     N
      FA9_HUMAN      E67K     1CFH     A      E21K         Disease     N     Y     N
      FA9_HUMAN      E73K     1CFH     A      E27K         Disease     N     Y     N
      FA9_HUMAN      E73V     1CFH     A      E27V         Disease     N     Y     N
      FA9_HUMAN      E79D     1CFH     A      E33D         Disease     N     Y     N
      FA9_HUMAN     F395I     1RFN     A     F181I         Disease     N     Y     N
      FA9_HUMAN     F395L     1RFN     A     F181L         Disease     N     Y     N
      FA9_HUMAN     F424V     1RFN     A     F208V         Disease     N     Y     N
      FA9_HUMAN      F55C     1CFH     A       F9C         Disease     N     Y     N
      FA9_HUMAN      F71S     1CFH     A      F25S         Disease     N     Y     N
      FA9_HUMAN     G253E     1RFN     A      G43E         Disease     N     Y     N
      FA9_HUMAN     G253R     1RFN     A      G43R         Disease     Y     Y     N
      FA9_HUMAN     G351D     1RFN     A     G136D         Disease     N     Y     N
      FA9_HUMAN     G357E     1RFN     A     G142E         Disease     Y     Y     N
      FA9_HUMAN     G357R     1RFN     A     G142R         Disease     N     Y     N
      FA9_HUMAN     G363W     1RFN     A     G149W         Disease     N     Y     N
      FA9_HUMAN     G412E     1RFN     A     G196E         Disease     N     Y     N
      FA9_HUMAN     G413R     1RFN     A     G197R         Disease     N     Y     N
      FA9_HUMAN     G432S     1RFN     A     G216S         Disease     N     Y     N
      FA9_HUMAN     G432V     1RFN     A     G216V         Disease     N     Y     N
      FA9_HUMAN     G442E     1RFN     A     G226E         Disease     N     Y     N
      FA9_HUMAN     G442R     1RFN     A     G226R         Disease     N     Y     N
      FA9_HUMAN      G58A     1CFH     A      G12A         Disease     N     Y     N
      FA9_HUMAN      G58R     1CFH     A      G12R         Disease     N     Y     N
      FA9_HUMAN     H302R     1RFN     A      H91R         Disease     N     Y     N
      FA9_HUMAN     I316F     1RFN     A     I103F         Disease     N     Y     N
      FA9_HUMAN     I344L     1RFN     A    I129BL         Disease     N     Y     N
      FA9_HUMAN     I390F     1RFN     A     I176F         Disease     N     Y     N
      FA9_HUMAN     I443T     1RFN     A     I227T         Disease     N     Y     N
      FA9_HUMAN     I454T     1RFN     A     I238T         Disease     N     Y     N
      FA9_HUMAN     K362E     1RFN     A     K148E         Disease     N     Y     N
      FA9_HUMAN     K387E     1RFN     A     K173E         Disease     N     Y     N
      FA9_HUMAN     L318R     1RFN     A     L105R         Disease     N     Y     N
      FA9_HUMAN     L321Q     1RFN     A     L108Q         Disease     N     Y     N
      FA9_HUMAN     L383F     1RFN     A     L169F         Disease     N     Y     N
      FA9_HUMAN     L383I     1RFN     A     L169I         Disease     N     Y     N
      FA9_HUMAN      L52S     1CFH     A       L6S         Disease     N     Y     N
      FA9_HUMAN     M394K     1RFN     A     M180K         Disease     N     Y     N
      FA9_HUMAN     N283D     1RFN     A      N72D         Disease     N     Y     N
      FA9_HUMAN     N306S     1RFN     A      N95S         Disease     N     Y     N
      FA9_HUMAN      N48I     1CFH     A       N2I         Disease     N     Y     N
      FA9_HUMAN     P333H     1RFN     A     P120H         Disease     N     Y     N
      FA9_HUMAN     P333T     1RFN     A     P120T         Disease     N     Y     N
      FA9_HUMAN     P414T     1RFN     A     P198T         Disease     N     Y     N
      FA9_HUMAN     Q241H     1RFN     A      Q30H         Disease     N     Y     N
      FA9_HUMAN     Q241K     1RFN     A      Q30K         Disease     N     Y     N
      FA9_HUMAN     R294G     1RFN     A      R83G         Disease     N     Y     N
      FA9_HUMAN     R294Q     1RFN     A      R83Q         Disease     Y     Y     N
      FA9_HUMAN     R379G     1RFN     A     R165G         Disease     N     Y     N
      FA9_HUMAN     R379Q     1RFN     A     R165Q         Disease     Y     Y     N
      FA9_HUMAN     R404T     1RFN     A    R188AT         Disease     N     Y     N
      FA9_HUMAN     R449Q     1RFN     A     R233Q         Disease     Y     Y     N
      FA9_HUMAN     R449W     1RFN     A     R233W         Disease     N     Y     N
      FA9_HUMAN      R75Q     1CFH     A      R29Q         Disease     N     Y     N
      FA9_HUMAN     S411G     1RFN     A     S195G         Disease     N     Y     N
      FA9_HUMAN     S411I     1RFN     A     S195I         Disease     N     Y     N
      FA9_HUMAN     S430T     1RFN     A     S214T         Disease     N     Y     N
      FA9_HUMAN      S49P     1CFH     A       S3P         Disease     N     Y     N
      FA9_HUMAN     T342K     1RFN     A     T129K         Disease     N     Y     N
      FA9_HUMAN     T342M     1RFN     A     T129M         Disease     Y     Y     N
      FA9_HUMAN     T426P     1RFN     A     T210P         Disease     N     Y     N
      FA9_HUMAN     T461P     1RFN     A     T245P    Polymorphism     N     Y     N
      FA9_HUMAN      T84R     1CFH     A      T38R         Disease     N     Y     N
      FA9_HUMAN     V227D     1RFN     A      V16D         Disease     N     Y     N
      FA9_HUMAN     V227F     1RFN     A      V16F         Disease     N     Y     N
      FA9_HUMAN     V228F     1RFN     A      V17F         Disease     N     Y     N
      FA9_HUMAN     V228L     1RFN     A      V17L         Disease     N     Y     N
      FA9_HUMAN     V419E     1RFN     A     V203E         Disease     Y     Y     N
      FA9_HUMAN     W356C     1RFN     A     W141C         Disease     N     Y     N
      FA9_HUMAN     W431G     1RFN     A     W215G         Disease     N     Y     N
      FA9_HUMAN     W431R     1RFN     A     W215R         Disease     N     Y     N
      FA9_HUMAN     W453R     1RFN     A     W237R         Disease     N     Y     N
      FA9_HUMAN     Y450C     1RFN     A     Y234C         Disease     N     Y     N
      FA9_HUMAN      Y91C     1CFH     A      Y45C         Disease     Y     Y     N
    FABP6_HUMAN      R33H     1O1U     A      R32H    Polymorphism     N     Y     N
    FABP6_HUMAN      S55Y     1O1U     A      S54Y    Polymorphism     N     Y     N
    FABP6_HUMAN      T79M     1O1U     A      T78M    Polymorphism     Y     Y     N
    FABP7_HUMAN      T61M     1FDQ     A      T60M    Polymorphism     Y     Y     N
    FABPI_HUMAN      A55T     1KZW     A      A54T    Polymorphism     Y     Y     N
     FAK1_HUMAN    D1030E     1K04     A    D1030E    Polymorphism     N     N     Y
     FBN1_HUMAN    A2160P     1EMN     A    A2160P         Disease     N     Y     N
     FBN1_HUMAN    C1074R     1LMJ     A       C8R         Disease     N     Y     N
     FBN1_HUMAN    C1086W     1LMJ     A      C20W         Disease     N     Y     N
     FBN1_HUMAN    C1117G     1LMJ     A      C51G         Disease     N     Y     N
     FBN1_HUMAN    C1117Y     1LMJ     A      C51Y         Disease     N     Y     N
     FBN1_HUMAN    C1129Y     1LMJ     A      C63Y         Disease     N     Y     N
     FBN1_HUMAN    C1153S     1LMJ     A      C87S         Disease     Y     Y     N
     FBN1_HUMAN    C1153Y     1LMJ     A      C87Y         Disease     N     Y     N
     FBN1_HUMAN    C1513R     1UZJ     A    C1513R         Disease     N     Y     N
     FBN1_HUMAN    C1564F     1UZJ     A    C1564F         Disease     N     Y     N
     FBN1_HUMAN    C1564Y     1UZJ     A    C1564Y         Disease     N     Y     N
     FBN1_HUMAN    C1589F     1UZJ     A    C1589F         Disease     N     Y     N
     FBN1_HUMAN    C1610G     1UZJ     A    C1610G         Disease     Y     Y     N
     FBN1_HUMAN    C1631G     1UZJ     A    C1631G         Disease     N     Y     N
     FBN1_HUMAN    C2142Y     1EMN     A    C2142Y         Disease     N     Y     N
     FBN1_HUMAN    C2151W     1EMN     A    C2151W         Disease     N     Y     N
     FBN1_HUMAN    C2170F     1EMN     A    C2170F    Polymorphism     N     Y     N
     FBN1_HUMAN    D1072G     1LMJ     A       D6G         Disease     N     Y     N
     FBN1_HUMAN    D1113G     1LMJ     A      D47G    Polymorphism     N     Y     N
     FBN1_HUMAN    D1113V     1LMJ     A      D47V         Disease     N     Y     N
     FBN1_HUMAN    D2127E     1EMN     A    D2127E         Disease     Y     Y     N
     FBN1_HUMAN    E1073K     1LMJ     A       E7K         Disease     N     Y     N
     FBN1_HUMAN    M1576T     1UZJ     A    M1576T         Disease     N     Y     N
     FBN1_HUMAN    N1131Y     1LMJ     A      N65Y         Disease     N     Y     N
     FBN1_HUMAN    N2144S     1EMN     A    N2144S         Disease     N     Y     N
     FBN1_HUMAN    P1148A     1LMJ     A      P82A    Polymorphism     Y     Y     N
     FBN1_HUMAN    P2154R     1EMN     A    P2154R         Disease     Y     Y     N
     FBN1_HUMAN    R1137P     1LMJ     A      R71P         Disease     N     Y     N
     FBN1_HUMAN    R1530C     1UZJ     A    R1530C         Disease     N     Y     N
     FBN1_HUMAN    Y1101C     1LMJ     A      Y35C         Disease     N     Y     N
    FBXW7_HUMAN     R465C     2OVQ     B    R2465C         Disease     N     Y     N
    FBXW7_HUMAN     R505L     2OVQ     B    R2505L         Disease     N     Y     N
    FBXW7_HUMAN     S668G     2OVQ     B    S2668G    Polymorphism     N     Y     N
     FCAR_HUMAN     D113N     1OW0     C      D92N    Polymorphism     Y     Y     N
    FCER2_HUMAN     R284Q     1HLI     A     R284Q    Polymorphism     N     Y     N
    FCERA_HUMAN      K84R     1J86     A      K59R    Polymorphism     N     N     N
    FCERA_HUMAN     S101N     1J86     A      S76N    Polymorphism     Y     N     N
    FCG3B_HUMAN      A78D     1E4J     A      A57D    Polymorphism     N     Y     N
    FCG3B_HUMAN     I106V     1E4J     A      I85V    Polymorphism     N     Y     N
    FCG3B_HUMAN      N82D     1E4J     A      N61D    Polymorphism     N     Y     N
    FCG3B_HUMAN      S36R     1E4J     A      S15R    Polymorphism     N     Y     N
    FCG3B_HUMAN      S65N     1E4J     A      S44N    Polymorphism     N     Y     N
     FCN1_HUMAN     Y126H     2D39     C     Y126H    Polymorphism     N     Y     N
    FGF10_HUMAN     C106F     1NUN     A     C106F         Disease     N     Y     N
    FGF10_HUMAN     I156R     1NUN     A     I156R         Disease     N     Y     N
    FGF13_HUMAN     K197Q     3HBW     A     K197Q    Polymorphism     N     Y     N
     FGF1_HUMAN      G21E     1RY7     A      G21E    Polymorphism     N     Y     N
    FGF20_HUMAN     D206N     3F1R     A     D206N    Polymorphism     N     Y     N
    FGF20_HUMAN     G116R     3F1R     A     G116R    Polymorphism     Y     Y     N
    FGF20_HUMAN     P175A     3F1R     A     P175A    Polymorphism     N     Y     N
    FGF23_HUMAN      S71G     2P39     A      S71G         Disease     N     Y     N
     FGF9_HUMAN      I94V     1IHK     A      I94V    Polymorphism     N     Y     N
    FGFR2_HUMAN     A172F     3CAF     A     A172F         Disease     N     N     Y
    FGFR2_HUMAN     M186T     3CAF     A     M186T    Polymorphism     Y     N     Y
    FGFR3_HUMAN     E322K     1RY7     B     E322K         Disease     N     N     Y
    FGFR3_HUMAN     P250R     1RY7     B     P250R         Disease     N     N     Y
    FGFR3_HUMAN     R248C     1RY7     B     R248C         Disease     N     N     Y
    FGFR3_HUMAN     S249C     1RY7     B     S249C         Disease     N     N     Y
    FGFR3_HUMAN     T338M     1RY7     B     T338M    Polymorphism     N     N     Y
     FIBA_HUMAN      S66T     3GHG     J      S47T    Polymorphism     N     Y     N
     FIBB_HUMAN     G430D     1FZC     B     G400D         Disease     N     Y     N
     FIBB_HUMAN     L383R     1FZC     B     L353R         Disease     N     Y     N
     FIBB_HUMAN     N170H     3GHG     B     N140H    Polymorphism     N     Y     N
     FIBB_HUMAN     P100S     3GHG     B      P70S    Polymorphism     N     Y     N
     FIBB_HUMAN     P265L     1FZC     B     P235L    Polymorphism     N     Y     N
     FIBB_HUMAN     R196C     1FZC     B     R166C         Disease     N     Y     N
     FIBB_HUMAN     R478K     1FZC     B     R448K    Polymorphism     Y     Y     N
     FIBG_HUMAN      E77G     3GHG     I      E51G    Polymorphism     N     Y     N
     FIBG_HUMAN     G191R     2FIB     A     G165R    Polymorphism     N     Y     N
     FIBG_HUMAN     M410V     2FIB     A     M384V    Polymorphism     N     Y     N
     FIBG_HUMAN     Y140H     1FZC     C     Y114H    Polymorphism     N     Y     N
     FINC_HUMAN    I1960V     1FNH     A     I240V    Polymorphism     N     N     N
     FINC_HUMAN    L1883R     1FNH     A     L163R         Disease     N     N     N
     FINC_HUMAN    S1467R     1FNA     A      S21R    Polymorphism     N     N     N
     FINC_HUMAN    W1834R     1FNH     A     W114R         Disease     N     N     N
    FOLH1_HUMAN     V627L     1Z8L     A     V627L    Polymorphism     N     Y     N
    FOLH1_HUMAN      Y75H     1Z8L     A      Y75H    Polymorphism     Y     Y     N
     FPPS_HUMAN     I391V     2F94     F     I325V    Polymorphism     N     Y     N
     FRDA_HUMAN     D122Y     1EKG     A     D122Y         Disease     N     Y     N
     FRDA_HUMAN     G130V     1EKG     A     G130V         Disease     N     Y     N
     FRDA_HUMAN     I154F     1EKG     A     I154F         Disease     N     Y     N
     FRDA_HUMAN     L106S     1EKG     A     L106S         Disease     N     Y     N
     FRDA_HUMAN     L182F     1EKG     A     L182F         Disease     N     Y     N
     FRDA_HUMAN     L198R     1EKG     A     L198R         Disease     N     Y     N
     FRDA_HUMAN     R165C     1EKG     A     R165C         Disease     N     Y     N
     FRDA_HUMAN     S202C     1EKG     A     S202C    Polymorphism     N     Y     N
     FRDA_HUMAN     W155R     1EKG     A     W155R         Disease     N     Y     N
     FRIL_HUMAN      A96T     2FFX     J      A99T         Disease     N     Y     N
     FSHB_HUMAN      C69G     1XWD     B      C51G         Disease     N     Y     N
     FSHR_HUMAN     A189V     1XWD     C     A189V         Disease     N     Y     N
     FSHR_HUMAN     D224V     1XWD     C     D224V         Disease     N     Y     N
     FSHR_HUMAN     I160T     1XWD     C     I160T         Disease     N     Y     N
     FSHR_HUMAN     S128Y     1XWD     C     S128Y         Disease     N     Y     N
      G3P_HUMAN      A22G     1U8F     O      A22G    Polymorphism     N     Y     N
      G3P_HUMAN     K251N     1U8F     O     K251N    Polymorphism     N     Y     N
     G6PI_HUMAN     A300P     1IAT     A     A299P         Disease     N     Y     N
     G6PI_HUMAN     D539N     1IAT     A     D538N         Disease     N     Y     N
     G6PI_HUMAN     E495K     1IAT     A     E494K         Disease     Y     Y     N
     G6PI_HUMAN     G159S     1IAT     A     G158S         Disease     N     Y     N
     G6PI_HUMAN      H20P     1IAT     A      H19P         Disease     N     Y     N
     G6PI_HUMAN     H389R     1IAT     A     H388R         Disease     N     Y     N
     G6PI_HUMAN     I208T     1IAT     A     I207T    Polymorphism     N     Y     N
     G6PI_HUMAN     I525T     1IAT     A     I524T         Disease     Y     Y     N
     G6PI_HUMAN     L339P     1IAT     A     L338P         Disease     Y     Y     N
     G6PI_HUMAN     L487F     1IAT     A     L486F         Disease     Y     Y     N
     G6PI_HUMAN     L517V     1IAT     A     L516V         Disease     N     Y     N
     G6PI_HUMAN     Q343R     1IAT     A     Q342R         Disease     N     Y     N
     G6PI_HUMAN     R273H     1IAT     A     R272H         Disease     N     Y     N
     G6PI_HUMAN     R308H     1IAT     A     R307H    Polymorphism     N     Y     N
     G6PI_HUMAN     R347C     1IAT     A     R346C         Disease     N     Y     N
     G6PI_HUMAN     R347H     1IAT     A     R346H         Disease     N     Y     N
     G6PI_HUMAN     R472H     1IAT     A     R471H         Disease     N     Y     N
     G6PI_HUMAN      R75G     1IAT     A      R74G         Disease     N     Y     N
     G6PI_HUMAN      R83W     1IAT     A      R82W         Disease     N     Y     N
     G6PI_HUMAN     S278L     1IAT     A     S277L         Disease     N     Y     N
     G6PI_HUMAN     T195I     1IAT     A     T194I         Disease     N     Y     N
     G6PI_HUMAN     T224M     1IAT     A     T223M         Disease     N     Y     N
     G6PI_HUMAN     T375R     1IAT     A     T374R         Disease     N     Y     N
     G6PI_HUMAN       T5I     1IAT     A       T4I         Disease     N     Y     N
     G6PI_HUMAN     V101M     1IAT     A     V100M         Disease     N     Y     N
     GALE_HUMAN     A180V     1EK6     A     A180V    Polymorphism     N     Y     N
     GALE_HUMAN      A25V     1EK6     A      A25V         Disease     N     Y     N
     GALE_HUMAN     D103G     1EK6     A     D103G         Disease     N     Y     N
     GALE_HUMAN      D69E     1EK6     A      D69E         Disease     N     Y     N
     GALE_HUMAN     E165K     1EK6     A     E165K         Disease     N     Y     N
     GALE_HUMAN     G302D     1EK6     A     G302D         Disease     N     Y     N
     GALE_HUMAN     G319E     1EK6     A     G319E         Disease     N     Y     N
     GALE_HUMAN      G90E     1EK6     A      G90E         Disease     N     Y     N
     GALE_HUMAN     K257R     1EK6     A     K257R         Disease     Y     Y     N
     GALE_HUMAN     L183P     1EK6     A     L183P         Disease     N     Y     N
     GALE_HUMAN     L313M     1EK6     A     L313M         Disease     Y     Y     N
     GALE_HUMAN      N34S     1EK6     A      N34S         Disease     N     Y     N
     GALE_HUMAN     R169W     1EK6     A     R169W         Disease     N     Y     N
     GALE_HUMAN     R239W     1EK6     A     R239W         Disease     N     Y     N
     GALE_HUMAN     R335H     1EK6     A     R335H         Disease     N     Y     N
     GALE_HUMAN      R40C     1EK6     A      R40C         Disease     N     Y     N
     GALE_HUMAN      V94M     1EK6     A      V94M         Disease     N     Y     N
    GALK1_HUMAN     A198V     1YH7     A     A198V         Disease     N     N     Y
    GALK1_HUMAN     A384P     1YH7     A     A384P         Disease     N     N     Y
    GALK1_HUMAN     G274D     1YH7     A     G274D    Polymorphism     N     N     Y
    GALK1_HUMAN     G346S     1YH7     A     G346S         Disease     N     N     Y
    GALK1_HUMAN     G349S     1YH7     A     G349S         Disease     N     N     Y
    GALK1_HUMAN      G36R     1YH7     A      G36R         Disease     N     N     Y
    GALK1_HUMAN      H44Y     1YH7     A      H44Y         Disease     N     N     Y
    GALK1_HUMAN     I184M     1YH7     A     I184M    Polymorphism     N     N     Y
    GALK1_HUMAN      P28T     1YH7     A      P28T         Disease     N     N     Y
    GALK1_HUMAN     R239Q     1YH7     A     R239Q         Disease     N     N     Y
    GALK1_HUMAN      R68C     1YH7     A      R68C         Disease     N     N     Y
    GALK1_HUMAN     T288M     1YH7     A     T288M         Disease     N     N     Y
    GALK1_HUMAN      V32M     1YH7     A      V32M         Disease     N     N     Y
    GALK1_HUMAN     V338A     1YH7     A     V338A    Polymorphism     N     N     Y
     GALM_HUMAN     N190Y     1SNZ     B     N190Y    Polymorphism     Y     Y     N
    GALT2_HUMAN     R245H     2FFU     A     R245H    Polymorphism     N     Y     N
    GALT2_HUMAN     V554M     2FFU     A     V554M    Polymorphism     Y     Y     N
     GALT_HUMAN     A199T     1R3A     A     A199T         Disease     N     Y     N
     GALT_HUMAN     A320T     1R3A     A     A320T         Disease     N     Y     N
     GALT_HUMAN     A330V     1R3A     A     A330V         Disease     N     Y     N
     GALT_HUMAN      A81T     1R3A     A      A81T         Disease     N     Y     N
     GALT_HUMAN     C130Y     1R3A     A     C130Y         Disease     N     Y     N
     GALT_HUMAN     D113N     1R3A     A     D113N         Disease     N     Y     N
     GALT_HUMAN      D28Y     1R3A     A      D28Y         Disease     Y     Y     N
     GALT_HUMAN      D98N     1R3A     A      D98N         Disease     N     Y     N
     GALT_HUMAN     E203K     1R3A     A     E203K         Disease     N     Y     N
     GALT_HUMAN     E291K     1R3A     A     E291K         Disease     N     Y     N
     GALT_HUMAN     E308K     1R3A     A     E308K         Disease     Y     Y     N
     GALT_HUMAN     F117S     1R3A     A     F117S         Disease     N     Y     N
     GALT_HUMAN     F171S     1R3A     A     F171S         Disease     Y     Y     N
     GALT_HUMAN     F194L     1R3A     A     F194L         Disease     N     Y     N
     GALT_HUMAN     F294Y     1R3A     A     F294Y         Disease     N     Y     N
     GALT_HUMAN     G179D     1R3A     A     G179D         Disease     N     Y     N
     GALT_HUMAN      G55C     1R3A     A      G55C         Disease     N     Y     N
     GALT_HUMAN     H114L     1R3A     A     H114L         Disease     N     Y     N
     GALT_HUMAN     H132Y     1R3A     A     H132Y         Disease     N     Y     N
     GALT_HUMAN     H184Q     1R3A     A     H184Q         Disease     N     Y     N
     GALT_HUMAN     H319Q     1R3A     A     H319Q         Disease     N     Y     N
     GALT_HUMAN     I198M     1R3A     A     I198M         Disease     N     Y     N
     GALT_HUMAN     I198T     1R3A     A     I198T         Disease     N     Y     N
     GALT_HUMAN      I32N     1R3A     A      I32N         Disease     N     Y     N
     GALT_HUMAN     K127E     1R3A     A     K127E         Disease     N     Y     N
     GALT_HUMAN     K229N     1R3A     A     K229N         Disease     N     Y     N
     GALT_HUMAN     K285N     1R3A     A     K285N         Disease     N     Y     N
     GALT_HUMAN     K334R     1R3A     A     K334R         Disease     N     Y     N
     GALT_HUMAN     L139P     1R3A     A     L139P         Disease     N     Y     N
     GALT_HUMAN     L195P     1R3A     A     L195P         Disease     N     Y     N
     GALT_HUMAN     L217P     1R3A     A     L217P         Disease     N     Y     N
     GALT_HUMAN     L226P     1R3A     A     L226P         Disease     N     Y     N
     GALT_HUMAN     L282V     1R3A     A     L282V         Disease     N     Y     N
     GALT_HUMAN     L289R     1R3A     A     L289R         Disease     N     Y     N
     GALT_HUMAN      L62M     1R3A     A      L62M    Polymorphism     N     Y     N
     GALT_HUMAN      L74P     1R3A     A      L74P         Disease     N     Y     N
     GALT_HUMAN     M129T     1R3A     A     M129T         Disease     N     Y     N
     GALT_HUMAN     M142K     1R3A     A     M142K         Disease     N     Y     N
     GALT_HUMAN     M142V     1R3A     A     M142V         Disease     N     Y     N
     GALT_HUMAN     M336L     1R3A     A     M336L         Disease     N     Y     N
     GALT_HUMAN     N314D     1R3A     A     N314D    Polymorphism     Y     Y     N
     GALT_HUMAN      N97S     1R3A     A      N97S         Disease     Y     Y     N
     GALT_HUMAN     P183T     1R3A     A     P183T         Disease     N     Y     N
     GALT_HUMAN     P324S     1R3A     A     P324S         Disease     N     Y     N
     GALT_HUMAN     P325L     1R3A     A     P325L         Disease     N     Y     N
     GALT_HUMAN     Q118H     1R3A     A     Q118H         Disease     N     Y     N
     GALT_HUMAN     Q188R     1R3A     A     Q188R         Disease     N     Y     N
     GALT_HUMAN     Q212H     1R3A     A     Q212H         Disease     N     Y     N
     GALT_HUMAN     Q252H     1R3A     A     Q252H         Disease     N     Y     N
     GALT_HUMAN     Q317H     1R3A     A     Q317H         Disease     N     Y     N
     GALT_HUMAN     Q317R     1R3A     A     Q317R         Disease     N     Y     N
     GALT_HUMAN     Q344K     1R3A     A     Q344K         Disease     N     Y     N
     GALT_HUMAN      Q38P     1R3A     A      Q38P         Disease     N     Y     N
     GALT_HUMAN     R123G     1R3A     A     R123G         Disease     N     Y     N
     GALT_HUMAN     R123Q     1R3A     A     R123Q         Disease     N     Y     N
     GALT_HUMAN     R148G     1R3A     A     R148G         Disease     N     Y     N
     GALT_HUMAN     R148Q     1R3A     A     R148Q         Disease     N     Y     N
     GALT_HUMAN     R148W     1R3A     A     R148W         Disease     N     Y     N
     GALT_HUMAN     R201H     1R3A     A     R201H         Disease     N     Y     N
     GALT_HUMAN     R204P     1R3A     A     R204P         Disease     N     Y     N
     GALT_HUMAN     R231H     1R3A     A     R231H         Disease     N     Y     N
     GALT_HUMAN     R258C     1R3A     A     R258C         Disease     Y     Y     N
     GALT_HUMAN     R259W     1R3A     A     R259W         Disease     N     Y     N
     GALT_HUMAN     R262P     1R3A     A     R262P         Disease     N     Y     N
     GALT_HUMAN     R272G     1R3A     A     R272G         Disease     N     Y     N
     GALT_HUMAN     R328H     1R3A     A     R328H         Disease     N     Y     N
     GALT_HUMAN     R333G     1R3A     A     R333G         Disease     N     Y     N
     GALT_HUMAN     R333Q     1R3A     A     R333Q         Disease     N     Y     N
     GALT_HUMAN     R333W     1R3A     A     R333W         Disease     N     Y     N
     GALT_HUMAN      R51L     1R3A     A      R51L         Disease     N     Y     N
     GALT_HUMAN      R51Q     1R3A     A      R51Q         Disease     N     Y     N
     GALT_HUMAN      R67C     1R3A     A      R67C         Disease     N     Y     N
     GALT_HUMAN     S135L     1R3A     A     S135L         Disease     N     Y     N
     GALT_HUMAN     S135W     1R3A     A     S135W         Disease     N     Y     N
     GALT_HUMAN     S143L     1R3A     A     S143L         Disease     N     Y     N
     GALT_HUMAN     S192N     1R3A     A     S192N         Disease     N     Y     N
     GALT_HUMAN     S329F     1R3A     A     S329F         Disease     N     Y     N
     GALT_HUMAN      S45L     1R3A     A      S45L         Disease     N     Y     N
     GALT_HUMAN     T138M     1R3A     A     T138M         Disease     N     Y     N
     GALT_HUMAN     T350A     1R3A     A     T350A         Disease     N     Y     N
     GALT_HUMAN     V125A     1R3A     A     V125A         Disease     N     Y     N
     GALT_HUMAN     V150L     1R3A     A     V150L         Disease     N     Y     N
     GALT_HUMAN     V151A     1R3A     A     V151A         Disease     N     Y     N
     GALT_HUMAN      V44L     1R3A     A      V44L         Disease     N     Y     N
     GALT_HUMAN      V44M     1R3A     A      V44M         Disease     N     Y     N
     GALT_HUMAN     W154G     1R3A     A     W154G         Disease     N     Y     N
     GALT_HUMAN     W167R     1R3A     A     W167R         Disease     N     Y     N
     GALT_HUMAN     W249R     1R3A     A     W249R         Disease     N     Y     N
     GALT_HUMAN     Y209C     1R3A     A     Y209C         Disease     N     Y     N
     GALT_HUMAN     Y209S     1R3A     A     Y209S         Disease     N     Y     N
     GALT_HUMAN     Y251C     1R3A     A     Y251C         Disease     N     Y     N
     GALT_HUMAN     Y251S     1R3A     A     Y251S         Disease     N     Y     N
     GALT_HUMAN     Y323D     1R3A     A     Y323D         Disease     N     Y     N
     GALT_HUMAN     Y323H     1R3A     A     Y323H         Disease     N     Y     N
     GAMT_HUMAN      A54P     1ZX0     C      A54P         Disease     N     Y     N
     GAMT_HUMAN     C169Y     1ZX0     C     C169Y         Disease     N     Y     N
     GAMT_HUMAN      H51P     1ZX0     C      H51P         Disease     N     Y     N
     GAMT_HUMAN     L197P     1ZX0     C     L197P         Disease     N     Y     N
     GAMT_HUMAN      M50L     1ZX0     C      M50L         Disease     N     Y     N
     GAMT_HUMAN     T209M     1ZX0     C     T209M    Polymorphism     N     Y     N
     GAMT_HUMAN      W20S     1ZX0     C      W20S         Disease     N     Y     N
     GATM_HUMAN     Q110H     1JDW     A     Q110H    Polymorphism     Y     Y     N
     GBA3_HUMAN     C354R     2E9L     A     C354R    Polymorphism     N     Y     N
     GBA3_HUMAN     D106N     2E9L     A     D106N    Polymorphism     N     Y     N
     GBA3_HUMAN     M172I     2E9L     A     M172I    Polymorphism     N     Y     N
     GBA3_HUMAN     R213P     2E9L     A     R213P    Polymorphism     N     Y     N
     GCDH_HUMAN     A122V     1SIQ     A      A78V         Disease     N     Y     N
     GCDH_HUMAN     A195T     1SIQ     A     A151T         Disease     N     Y     N
     GCDH_HUMAN     A293T     1SIQ     A     A249T         Disease     Y     Y     N
     GCDH_HUMAN     A298T     1SIQ     A     A254T    Polymorphism     N     Y     N
     GCDH_HUMAN     A298V     1SIQ     A     A254V    Polymorphism     N     Y     N
     GCDH_HUMAN     A349T     1SIQ     A     A305T         Disease     Y     Y     N
     GCDH_HUMAN     A382T     1SIQ     A     A338T         Disease     N     Y     N
     GCDH_HUMAN     A421T     1SIQ     A     A377T         Disease     N     Y     N
     GCDH_HUMAN     A421V     1SIQ     A     A377V         Disease     N     Y     N
     GCDH_HUMAN     A433E     1SIQ     A     A389E         Disease     N     Y     N
     GCDH_HUMAN     C115Y     1SIQ     A      C71Y         Disease     N     Y     N
     GCDH_HUMAN     C308S     1SIQ     A     C264S         Disease     N     Y     N
     GCDH_HUMAN     C375R     1SIQ     A     C331R         Disease     N     Y     N
     GCDH_HUMAN     E365K     1SIQ     A     E321K         Disease     N     Y     N
     GCDH_HUMAN     E414K     1SIQ     A     E370K         Disease     N     Y     N
     GCDH_HUMAN     F236L     1SIQ     A     F192L         Disease     N     Y     N
     GCDH_HUMAN     G101R     1SIQ     A      G57R         Disease     N     Y     N
     GCDH_HUMAN     G178R     1SIQ     A     G134R         Disease     N     Y     N
     GCDH_HUMAN     G354R     1SIQ     A     G310R         Disease     N     Y     N
     GCDH_HUMAN     G354S     1SIQ     A     G310S         Disease     N     Y     N
     GCDH_HUMAN     G390A     1SIQ     A     G346A         Disease     Y     Y     N
     GCDH_HUMAN     G390R     1SIQ     A     G346R         Disease     N     Y     N
     GCDH_HUMAN     H403R     1SIQ     A     H359R         Disease     N     Y     N
     GCDH_HUMAN     L179R     1SIQ     A     L135R         Disease     N     Y     N
     GCDH_HUMAN     L283P     1SIQ     A     L239P         Disease     N     Y     N
     GCDH_HUMAN     L309W     1SIQ     A     L265W         Disease     N     Y     N
     GCDH_HUMAN     L407P     1SIQ     A     L363P         Disease     N     Y     N
     GCDH_HUMAN     M191T     1SIQ     A     M147T         Disease     N     Y     N
     GCDH_HUMAN     M266V     1SIQ     A     M222V         Disease     Y     Y     N
     GCDH_HUMAN     N392D     1SIQ     A     N348D         Disease     N     Y     N
     GCDH_HUMAN     N406K     1SIQ     A     N362K         Disease     N     Y     N
     GCDH_HUMAN     P278S     1SIQ     A     P234S         Disease     N     Y     N
     GCDH_HUMAN     Q333E     1SIQ     A     Q289E         Disease     N     Y     N
     GCDH_HUMAN     R128G     1SIQ     A      R84G         Disease     N     Y     N
     GCDH_HUMAN     R138G     1SIQ     A      R94G         Disease     N     Y     N
     GCDH_HUMAN     R161Q     1SIQ     A     R117Q         Disease     N     Y     N
     GCDH_HUMAN     R227P     1SIQ     A     R183P         Disease     N     Y     N
     GCDH_HUMAN     R257Q     1SIQ     A     R213Q         Disease     N     Y     N
     GCDH_HUMAN     R257W     1SIQ     A     R213W         Disease     N     Y     N
     GCDH_HUMAN     R294W     1SIQ     A     R250W         Disease     N     Y     N
     GCDH_HUMAN     R313W     1SIQ     A     R269W         Disease     N     Y     N
     GCDH_HUMAN     R355C     1SIQ     A     R311C         Disease     N     Y     N
     GCDH_HUMAN     R355H     1SIQ     A     R311H         Disease     N     Y     N
     GCDH_HUMAN     R383C     1SIQ     A     R339C         Disease     N     Y     N
     GCDH_HUMAN     R383H     1SIQ     A     R339H         Disease     N     Y     N
     GCDH_HUMAN     R386Q     1SIQ     A     R342Q         Disease     N     Y     N
     GCDH_HUMAN     R402Q     1SIQ     A     R358Q         Disease     N     Y     N
     GCDH_HUMAN     R402W     1SIQ     A     R358W         Disease     Y     Y     N
     GCDH_HUMAN      R88C     1SIQ     A      R44C         Disease     N     Y     N
     GCDH_HUMAN      R94L     1SIQ     A      R50L         Disease     N     Y     N
     GCDH_HUMAN     S139L     1SIQ     A      S95L         Disease     N     Y     N
     GCDH_HUMAN     S305L     1SIQ     A     S261L         Disease     N     Y     N
     GCDH_HUMAN     T416I     1SIQ     A     T372I         Disease     N     Y     N
     GCDH_HUMAN     T429M     1SIQ     A     T385M         Disease     N     Y     N
     GCDH_HUMAN     V148I     1SIQ     A     V104I         Disease     N     Y     N
     GCDH_HUMAN     V400M     1SIQ     A     V356M         Disease     Y     Y     N
     GCDH_HUMAN     Y295H     1SIQ     A     Y251H         Disease     N     Y     N
     GCH1_HUMAN      A74V     1FB1     A      A74V         Disease     N     Y     N
     GCH1_HUMAN     C141R     1FB1     A     C141R         Disease     N     Y     N
     GCH1_HUMAN     C141W     1FB1     A     C141W         Disease     N     Y     N
     GCH1_HUMAN     D115N     1FB1     A     D115N         Disease     N     Y     N
     GCH1_HUMAN     D134V     1FB1     A     D134V         Disease     N     Y     N
     GCH1_HUMAN     F234S     1FB1     A     F234S         Disease     N     Y     N
     GCH1_HUMAN     G108D     1FB1     A     G108D         Disease     Y     Y     N
     GCH1_HUMAN     G201E     1FB1     A     G201E         Disease     N     Y     N
     GCH1_HUMAN     G203R     1FB1     A     G203R         Disease     Y     Y     N
     GCH1_HUMAN      G83A     1FB1     A      G83A         Disease     N     Y     N
     GCH1_HUMAN      G90V     1FB1     A      G90V         Disease     N     Y     N
     GCH1_HUMAN     H144P     1FB1     A     H144P         Disease     N     Y     N
     GCH1_HUMAN     H153P     1FB1     A     H153P         Disease     N     Y     N
     GCH1_HUMAN     I135K     1FB1     A     I135K         Disease     N     Y     N
     GCH1_HUMAN     K224R     1FB1     A     K224R         Disease     N     Y     N
     GCH1_HUMAN     L163R     1FB1     A     L163R         Disease     N     Y     N
     GCH1_HUMAN      L71Q     1FB1     A      L71Q         Disease     N     Y     N
     GCH1_HUMAN      L79P     1FB1     A      L79P         Disease     N     Y     N
     GCH1_HUMAN     M102K     1FB1     A     M102K         Disease     N     Y     N
     GCH1_HUMAN     M102R     1FB1     A     M102R         Disease     N     Y     N
     GCH1_HUMAN     M211I     1FB1     A     M211I         Disease     N     Y     N
     GCH1_HUMAN     M211V     1FB1     A     M211V         Disease     N     Y     N
     GCH1_HUMAN     M213V     1FB1     A     M213V         Disease     N     Y     N
     GCH1_HUMAN     M221T     1FB1     A     M221T         Disease     N     Y     N
     GCH1_HUMAN     P199L     1FB1     A     P199L         Disease     N     Y     N
     GCH1_HUMAN     Q180R     1FB1     A     Q180R         Disease     N     Y     N
     GCH1_HUMAN     R178S     1FB1     A     R178S         Disease     Y     Y     N
     GCH1_HUMAN     R184H     1FB1     A     R184H         Disease     N     Y     N
     GCH1_HUMAN     R241W     1FB1     A     R241W         Disease     N     Y     N
     GCH1_HUMAN     R249S     1FB1     A     R249S         Disease     N     Y     N
     GCH1_HUMAN      R88P     1FB1     A      R88P         Disease     N     Y     N
     GCH1_HUMAN      R88W     1FB1     A      R88W         Disease     N     Y     N
     GCH1_HUMAN     S176T     1FB1     A     S176T         Disease     N     Y     N
     GCH1_HUMAN     T106I     1FB1     A     T106I         Disease     N     Y     N
     GCH1_HUMAN     T186K     1FB1     A     T186K         Disease     N     Y     N
     GCH1_HUMAN     V191I     1FB1     A     V191I         Disease     N     Y     N
     GCST_HUMAN     D276H     1WSR     A     D248H         Disease     N     Y     N
     GCST_HUMAN     E211K     1WSR     A     E183K         Disease     N     Y     N
     GCST_HUMAN     G269D     1WSR     A     G241D         Disease     N     Y     N
     GCST_HUMAN      G47R     1WSR     A      G19R         Disease     N     Y     N
     GCST_HUMAN      H42R     1WSR     A      H14R         Disease     Y     Y     N
     GCST_HUMAN     N145I     1WSR     A     N117I         Disease     N     Y     N
     GCST_HUMAN     R320H     1WSR     A     R292H         Disease     N     Y     N
     GDF5_HUMAN     C400Y     3EVS     B      C19Y         Disease     N     Y     N
     GDF5_HUMAN     E491K     3EVS     B     E110K         Disease     N     Y     N
     GDF5_HUMAN     H440L     3EVS     B      H59L         Disease     N     Y     N
     GDF5_HUMAN     L441P     3EVS     B      L60P         Disease     N     Y     N
     GDF5_HUMAN     P436T     3EVS     B      P55T         Disease     N     Y     N
     GDF5_HUMAN     R438L     3EVS     B      R57L         Disease     N     Y     N
     GDF5_HUMAN     S439T     3EVS     B      S58T         Disease     N     Y     N
     GDF5_HUMAN     S475N     3EVS     B      S94N         Disease     N     Y     N
     GDNF_HUMAN     D150N     2V5E     B      D73N         Disease     N     Y     N
     GDNF_HUMAN     I211M     2V5E     B     I134M         Disease     N     Y     N
     GDNF_HUMAN     T154S     2V5E     B      T77S         Disease     N     Y     N
     GELS_HUMAN     A129T     1D4X     G      A78T    Polymorphism     Y     Y     N
     GELS_HUMAN     D214N     1KCQ     A     D187N         Disease     Y     Y     N
     GELS_HUMAN     D214Y     1KCQ     A     D187Y         Disease     N     Y     N
      GGH_HUMAN      A31T     1L9X     A       A7T    Polymorphism     Y     Y     N
      GGH_HUMAN     T151I     1L9X     A     T127I    Polymorphism     Y     Y     N
     GHRL_HUMAN      L72M     1P7X     A      L72M    Polymorphism     Y     Y     N
     GHRL_HUMAN      Q90L     1P7X     A      Q90L    Polymorphism     Y     Y     N
     GLNA_HUMAN     R324C     2QC8     A     R324C         Disease     N     Y     N
     GLNA_HUMAN     R341C     2QC8     A     R341C         Disease     N     Y     N
    GLP1R_HUMAN     R131Q     3C5T     A     R131Q    Polymorphism     Y     Y     N
    GLP1R_HUMAN      R44H     3C5T     A      R44H    Polymorphism     N     Y     N
    GLRX1_HUMAN      D47Y     1JHB     A      D47Y    Polymorphism     N     Y     N
    GLRX2_HUMAN      K95E     2HT9     B      K55E    Polymorphism     N     Y     N
    GLRX5_HUMAN     A146T     2WEM     A     A146T    Polymorphism     Y     Y     N
    GLYR1_HUMAN     Q459H     2UYY     A     Q459H    Polymorphism     N     Y     N
    GLYR1_HUMAN     Y531C     2UYY     A     Y531C    Polymorphism     N     Y     N
    GMPR2_HUMAN     G242D     2A7R     A     G242D    Polymorphism     N     Y     N
    GP1BA_HUMAN     A172V     1K13     A     A121V         Disease     Y     Y     N
    GP1BA_HUMAN      C81R     1K13     A      C30R         Disease     N     Y     N
    GP1BA_HUMAN     L145P     1K13     A      L94P         Disease     N     Y     N
    GP1BA_HUMAN      L73F     1K13     A      L22F         Disease     Y     Y     N
    GP1BA_HUMAN      L86F     1K13     A      L35F    Polymorphism     N     Y     N
    GP1BA_HUMAN      R72H     1K13     A      R21H    Polymorphism     N     Y     N
    GP1BA_HUMAN     T161M     1K13     A     T110M    Polymorphism     Y     Y     N
    GPD1L_HUMAN     A280V     2PLA     A     A280V         Disease     N     Y     N
    GPD1L_HUMAN      E83K     2PLA     A      E83K         Disease     N     Y     N
    GPD1L_HUMAN     I124V     2PLA     A     I124V         Disease     N     Y     N
    GPD1L_HUMAN     L178F     2PLA     A     L178F    Polymorphism     Y     Y     N
    GPD1L_HUMAN     R273C     2PLA     A     R273C         Disease     N     Y     N
     GPX4_HUMAN     A120T     2OBI     A      A93T         Disease     Y     Y     N
     GPX5_HUMAN      L85V     2I3Y     A      L85V    Polymorphism     N     Y     N
     GRAA_HUMAN     T121M     1OP8     A     T109M    Polymorphism     N     Y     N
     GRAB_HUMAN      P94A     1FQ3     A      P88A    Polymorphism     Y     Y     N
     GRAB_HUMAN      Q55R     1FQ3     A      Q48R    Polymorphism     Y     Y     N
     GRAB_HUMAN     Y247H     1FQ3     A     Y245H    Polymorphism     Y     Y     N
     GRAH_HUMAN      R84Q     1LXV     A      R84Q    Polymorphism     N     Y     N
     GRAM_HUMAN     G221R     2ZGC     A     G196R    Polymorphism     N     Y     N
     GRAN_HUMAN      S80A     1K94     A      S80A    Polymorphism     Y     Y     N
    GRHPR_HUMAN     R170Q     2GCG     A     R170Q    Polymorphism     N     Y     N
     GSHB_HUMAN      A26D     2HGS     A      A26D         Disease     N     Y     N
     GSHB_HUMAN     D219A     2HGS     A     D219A         Disease     N     Y     N
     GSHB_HUMAN     D219G     2HGS     A     D219G         Disease     N     Y     N
     GSHB_HUMAN     D469E     2HGS     A     D469E         Disease     Y     Y     N
     GSHB_HUMAN     G464V     2HGS     A     G464V         Disease     N     Y     N
     GSHB_HUMAN     K437E     2HGS     A     K437E    Polymorphism     N     Y     N
     GSHB_HUMAN     L188P     2HGS     A     L188P         Disease     N     Y     N
     GSHB_HUMAN     L254R     2HGS     A     L254R         Disease     N     Y     N
     GSHB_HUMAN     L286Q     2HGS     A     L286Q         Disease     N     Y     N
     GSHB_HUMAN     R236Q     2HGS     A     R236Q    Polymorphism     N     Y     N
     GSHB_HUMAN     R267W     2HGS     A     R267W         Disease     N     Y     N
     GSHB_HUMAN     R283C     2HGS     A     R283C         Disease     N     Y     N
     GSHB_HUMAN     R330C     2HGS     A     R330C         Disease     N     Y     N
     GSHB_HUMAN     Y270C     2HGS     A     Y270C         Disease     N     Y     N
     GSHB_HUMAN     Y270H     2HGS     A     Y270H         Disease     N     Y     N
     GSHR_HUMAN     E297D     3DK9     A     E253D    Polymorphism     N     Y     N
     GSHR_HUMAN     G232R     3DK9     A     G188R    Polymorphism     N     Y     N
     GSHR_HUMAN     G232S     3DK9     A     G188S    Polymorphism     N     Y     N
     GSHR_HUMAN     I261V     3DK9     A     I217V    Polymorphism     N     Y     N
     GSHR_HUMAN     P314H     3DK9     A     P270H    Polymorphism     N     Y     N
     GSHR_HUMAN     R153C     3DK9     A     R109C    Polymorphism     Y     Y     N
    GSK3A_HUMAN     Q109E     2DFM     A      Q12E    Polymorphism     N     N     Y
    GSTA1_HUMAN     K117Q     1K3Y     A     K117Q    Polymorphism     N     Y     N
    GSTA1_HUMAN     P113Q     1K3Y     A     P113Q    Polymorphism     N     Y     N
    GSTA1_HUMAN      T19I     1K3Y     A      T19I    Polymorphism     N     Y     N
    GSTA3_HUMAN      I71L     2VCV     A      I71L    Polymorphism     N     Y     N
    GSTA3_HUMAN      N73D     2VCV     A      N73D    Polymorphism     N     Y     N
    GSTA4_HUMAN     L100P     1GUL     A     L100P    Polymorphism     N     Y     N
    GSTA4_HUMAN     T163A     1GUL     A     T163A    Polymorphism     N     Y     N
    GSTM1_HUMAN     K173N     1XW6     A     K172N    Polymorphism     N     Y     N
    GSTM1_HUMAN     S210T     1XW6     A     S209T    Polymorphism     Y     Y     N
    GSTM2_HUMAN     S173N     1XW5     A     S172N    Polymorphism     Y     Y     N
    GSTM3_HUMAN     V224I     3GTU     B     V223I    Polymorphism     Y     Y     N
    GSTM4_HUMAN     A160V     4GTU     A     A159V    Polymorphism     N     Y     N
    GSTM4_HUMAN     L208V     4GTU     A     L207V    Polymorphism     Y     Y     N
    GSTM4_HUMAN     R211K     4GTU     A     R210K    Polymorphism     N     Y     N
    GSTM4_HUMAN       S2P     4GTU     A       S1P    Polymorphism     N     Y     N
    GSTM4_HUMAN     V212M     4GTU     A     V211M    Polymorphism     N     Y     N
    GSTM4_HUMAN     Y209F     4GTU     A     Y208F    Polymorphism     N     Y     N
    GSTO1_HUMAN     A140D     1EEM     A     A140D    Polymorphism     Y     Y     N
    GSTO1_HUMAN     A236V     1EEM     A     A236V    Polymorphism     N     Y     N
    GSTO1_HUMAN     E208K     1EEM     A     E208K    Polymorphism     N     Y     N
    GSTO1_HUMAN      S86C     1EEM     A      S86C    Polymorphism     N     Y     N
    GSTP1_HUMAN     A114V     2A2R     A     A113V    Polymorphism     Y     Y     N
    GSTP1_HUMAN     G169D     2A2R     A     G168D    Polymorphism     N     Y     N
    GSTP1_HUMAN     I105V     2A2R     A     I104V    Polymorphism     Y     Y     N
    GSTT1_HUMAN      A21T     2C3N     A      A21T    Polymorphism     N     Y     N
    GSTT1_HUMAN     D141N     2C3N     A     D141N    Polymorphism     N     Y     N
    GSTT1_HUMAN     E173K     2C3N     A     E173K    Polymorphism     N     Y     N
    GSTT1_HUMAN     V169I     2C3N     A     V169I    Polymorphism     Y     Y     N
    GSTT2_HUMAN     E129K     1LJR     A     E129K    Polymorphism     N     Y     N
    GSTT2_HUMAN     M139I     1LJR     A     M139I    Polymorphism     Y     Y     N
    GUC1C_HUMAN     A119V     2GGZ     A     A118V    Polymorphism     N     Y     N
    GUC1C_HUMAN     M159V     2GGZ     A     M158V    Polymorphism     Y     Y     N
    GUC1C_HUMAN      M85V     2GGZ     A      M84V    Polymorphism     Y     Y     N
    GUC1C_HUMAN      V72I     2GGZ     A      V71I    Polymorphism     Y     Y     N
    GUC2D_HUMAN     L954P     1AWL     A     L954P         Disease     N     N     Y
      H15_HUMAN     A211T     2FE2     A     A210T    Polymorphism     Y     Y     N
      H15_HUMAN     K144R     2FE2     A     K143R    Polymorphism     N     Y     N
     HA23_HUMAN      C70Y     1S9V     A      C44Y    Polymorphism     N     Y     N
     HA23_HUMAN     H151Q     1S9V     A     H126Q    Polymorphism     N     Y     N
     HA23_HUMAN     I129T     1S9V     A     I104T    Polymorphism     N     Y     N
     HA23_HUMAN      I88M     1S9V     A      I63M    Polymorphism     N     Y     N
     HA23_HUMAN      L91V     1S9V     A      L66V    Polymorphism     N     Y     N
     HA23_HUMAN      Q57E     1S9V     A      Q31E    Polymorphism     N     Y     N
     HA23_HUMAN      R64K     1S9V     A      R38K    Polymorphism     N     Y     N
     HA23_HUMAN      R78S     1S9V     A      R52S    Polymorphism     N     Y     N
     HA23_HUMAN     S102Y     1S9V     A      S77Y    Polymorphism     N     Y     N
     HA23_HUMAN      S41F     1S9V     A      S15F    Polymorphism     N     Y     N
     HA23_HUMAN      T49S     1S9V     A      T23S    Polymorphism     N     Y     N
     HA23_HUMAN      T86R     1S9V     A      T61R    Polymorphism     N     Y     N
     HA23_HUMAN      V73D     1S9V     A      V47D    Polymorphism     N     Y     N
     HA23_HUMAN      V73L     1S9V     A      V47L    Polymorphism     N     Y     N
     HA23_HUMAN      Y48F     1S9V     A      Y22F    Polymorphism     N     Y     N
     HA25_HUMAN      C34Y     1UVQ     A      C11Y    Polymorphism     N     Y     N
     HA25_HUMAN      D25G     1UVQ     A       D2G    Polymorphism     N     Y     N
     HA25_HUMAN      F41S     1UVQ     A      F18S    Polymorphism     N     Y     N
     HA25_HUMAN     Q152H     1UVQ     A     Q129H    Polymorphism     N     Y     N
     HA25_HUMAN      Q57E     1UVQ     A      Q34E    Polymorphism     N     Y     N
     HA25_HUMAN      R64K     1UVQ     A      R41K    Polymorphism     N     Y     N
     HA25_HUMAN      R70Q     1UVQ     A      R47Q    Polymorphism     N     Y     N
     HA25_HUMAN     T130I     1UVQ     A     T107I    Polymorphism     N     Y     N
     HA25_HUMAN      T49S     1UVQ     A      T26S    Polymorphism     N     Y     N
     HA25_HUMAN     Y103S     1UVQ     A      Y80S    Polymorphism     N     Y     N
     HA25_HUMAN      Y48F     1UVQ     A      Y25F    Polymorphism     N     Y     N
     HASP_HUMAN     M706V     3F2N     A     M706V    Polymorphism     N     N     Y
     HB21_HUMAN     A172T     1NBN     B     A138T    Polymorphism     N     Y     N
     HB21_HUMAN     D167A     1NBN     B     D133A    Polymorphism     N     Y     N
     HB21_HUMAN     D167G     1NBN     B     D133G    Polymorphism     N     Y     N
     HB21_HUMAN     E194D     1NBN     B     E160D    Polymorphism     N     Y     N
     HB21_HUMAN     P197L     1NBN     B     P163L    Polymorphism     N     Y     N
     HB21_HUMAN     T217I     1NBN     B     T183I    Polymorphism     N     Y     N
     HB21_HUMAN     V148I     1NBN     B     V114I    Polymorphism     N     Y     N
     HB24_HUMAN     E194D     1JK8     B     E162D    Polymorphism     N     Y     N
     HB24_HUMAN     P197L     1JK8     B     P165L    Polymorphism     N     Y     N
     HB24_HUMAN     V148I     1JK8     B     V116I    Polymorphism     N     Y     N
     HB2B_HUMAN     G164S     1A6A     B     G135S    Polymorphism     N     Y     N
     HB2B_HUMAN     N106T     1A6A     B      N77T    Polymorphism     N     Y     N
     HB2B_HUMAN     T169A     1A6A     B     T140A    Polymorphism     N     Y     N
     HB2B_HUMAN      Y55F     1A6A     B      Y26F    Polymorphism     N     Y     N
      HBA_HUMAN      G60D     1IRD     A      G59D    Polymorphism     N     Y     N
      HBA_HUMAN      K61N     1IRD     A      K60N    Polymorphism     N     Y     N
      HBA_HUMAN      L92F     1IRD     A      L91F    Polymorphism     N     Y     N
      HBA_HUMAN      L92P     1IRD     A      L91P    Polymorphism     N     Y     N
      HBA_HUMAN      N69K     1IRD     A      N68K    Polymorphism     N     Y     N
      HBA_HUMAN      P45L     1IRD     A      P44L    Polymorphism     N     Y     N
      HBA_HUMAN     S103R     1IRD     A     S102R    Polymorphism     N     Y     N
      HBA_HUMAN      V11F     1IRD     A      V10F    Polymorphism     N     Y     N
      HBB_HUMAN      A14D     1IRD     B     A213D    Polymorphism     N     Y     N
      HBB_HUMAN       E7V     1IRD     B     E206V    Polymorphism     N     Y     N
      HBB_HUMAN       E8G     1IRD     B     E207G    Polymorphism     N     Y     N
      HBB_HUMAN       H3L     1IRD     B     H202L    Polymorphism     N     Y     N
      HBB_HUMAN       H3Q     1IRD     B     H202Q    Polymorphism     Y     Y     N
      HBB_HUMAN      K18E     1IRD     B     K217E    Polymorphism     N     Y     N
      HBB_HUMAN       K9E     1IRD     B     K208E    Polymorphism     N     Y     N
      HBB_HUMAN      L82V     1IRD     B     L281V    Polymorphism     N     Y     N
      HBB_HUMAN       P6R     1IRD     B     P205R    Polymorphism     N     Y     N
      HBB_HUMAN      V12D     1IRD     B     V211D    Polymorphism     N     Y     N
      HBB_HUMAN      V19M     1IRD     B     V218M    Polymorphism     N     Y     N
      HBB_HUMAN      V68G     1IRD     B     V267G    Polymorphism     N     Y     N
      HBB_HUMAN      W16G     1IRD     B     W215G    Polymorphism     N     Y     N
      HBD_HUMAN       T5I     1SHR     B       T4I    Polymorphism     N     Y     N
     HBG1_HUMAN      I76T     1I3D     A      I75T    Polymorphism     N     Y     N
     HBG2_HUMAN      I76T     1FDH     G      I75T    Polymorphism     N     Y     N
     HCD2_HUMAN     L122V     1F67     A     L122V         Disease     N     Y     N
     HCD2_HUMAN     N247S     1F67     A     N247S         Disease     N     Y     N
     HCD2_HUMAN     R130C     1F67     A     R130C         Disease     N     Y     N
     HCDH_HUMAN      A40T     1F0Y     A      A28T         Disease     N     Y     N
     HCDH_HUMAN      D57E     1F0Y     A      D45E         Disease     N     Y     N
     HCDH_HUMAN     P258L     1F0Y     A     P246L         Disease     N     Y     N
     HCDH_HUMAN      P86L     1F0Y     A      P74L    Polymorphism     N     Y     N
     HCDH_HUMAN     Q152H     1F0Y     A     Q140H    Polymorphism     N     Y     N
      HCK_HUMAN     M105L     1BU1     A     M105L    Polymorphism     N     N     Y
     HEM4_HUMAN     A104V     1JR2     A     A104V         Disease     N     Y     N
     HEM4_HUMAN      A66V     1JR2     A      A66V         Disease     N     Y     N
     HEM4_HUMAN      A69T     1JR2     A      A69T         Disease     N     Y     N
     HEM4_HUMAN      C73R     1JR2     A      C73R         Disease     N     Y     N
     HEM4_HUMAN     G188R     1JR2     A     G188R         Disease     N     Y     N
     HEM4_HUMAN     G188W     1JR2     A     G188W         Disease     N     Y     N
     HEM4_HUMAN     G225S     1JR2     A     G225S         Disease     N     Y     N
     HEM4_HUMAN     I129T     1JR2     A     I129T         Disease     N     Y     N
     HEM4_HUMAN     I219S     1JR2     A     I219S         Disease     N     Y     N
     HEM4_HUMAN     K124R     1JR2     A     K124R    Polymorphism     N     Y     N
     HEM4_HUMAN       L4F     1JR2     A       L4F         Disease     N     Y     N
     HEM4_HUMAN      P53L     1JR2     A      P53L         Disease     N     Y     N
     HEM4_HUMAN     S212P     1JR2     A     S212P         Disease     N     Y     N
     HEM4_HUMAN      S47P     1JR2     A      S47P         Disease     N     Y     N
     HEM4_HUMAN     T228M     1JR2     A     T228M         Disease     N     Y     N
     HEM4_HUMAN      T62A     1JR2     A      T62A         Disease     Y     Y     N
     HEM4_HUMAN     V171G     1JR2     A     V171G    Polymorphism     Y     Y     N
     HEM4_HUMAN       V3F     1JR2     A       V3F         Disease     N     Y     N
     HEM4_HUMAN      V82F     1JR2     A      V82F         Disease     N     Y     N
     HEM4_HUMAN      V99A     1JR2     A      V99A         Disease     N     Y     N
     HEM4_HUMAN      Y19C     1JR2     A      Y19C         Disease     Y     Y     N
     HEM6_HUMAN     E201K     2AEX     A     E201K         Disease     Y     Y     N
     HEM6_HUMAN     G189S     2AEX     A     G189S         Disease     N     Y     N
     HEM6_HUMAN     G197W     2AEX     A     G197W         Disease     N     Y     N
     HEM6_HUMAN     G279R     2AEX     A     G279R         Disease     N     Y     N
     HEM6_HUMAN     G280R     2AEX     A     G280R         Disease     N     Y     N
     HEM6_HUMAN     H295D     2AEX     A     H295D         Disease     N     Y     N
     HEM6_HUMAN     K404E     2AEX     A     K404E         Disease     N     Y     N
     HEM6_HUMAN     L214R     2AEX     A     L214R         Disease     N     Y     N
     HEM6_HUMAN     N272H     2AEX     A     N272H    Polymorphism     Y     Y     N
     HEM6_HUMAN     P249R     2AEX     A     P249R         Disease     N     Y     N
     HEM6_HUMAN     P249S     2AEX     A     P249S         Disease     N     Y     N
     HEM6_HUMAN     R328C     2AEX     A     R328C         Disease     N     Y     N
     HEM6_HUMAN     R331W     2AEX     A     R331W         Disease     N     Y     N
     HEM6_HUMAN     R352C     2AEX     A     R352C    Polymorphism     Y     Y     N
     HEM6_HUMAN     R447C     2AEX     A     R447C         Disease     N     Y     N
     HEM6_HUMAN     S208F     2AEX     A     S208F         Disease     N     Y     N
     HEM6_HUMAN     V135A     2AEX     A     V135A         Disease     N     Y     N
     HEM6_HUMAN     V294I     2AEX     A     V294I    Polymorphism     Y     Y     N
     HEM6_HUMAN     W427R     2AEX     A     W427R         Disease     N     Y     N
     HEMH_HUMAN     C236Y     2QD4     A     C236Y         Disease     N     Y     N
     HEMH_HUMAN     C406S     2QD4     A     C406S         Disease     Y     Y     N
     HEMH_HUMAN     C406Y     2QD4     A     C406Y         Disease     N     Y     N
     HEMH_HUMAN     E178K     2QD4     A     E178K         Disease     N     Y     N
     HEMH_HUMAN     F260L     2QD4     A     F260L         Disease     Y     Y     N
     HEMH_HUMAN     F417S     2QD4     A     F417S         Disease     N     Y     N
     HEMH_HUMAN     H386P     2QD4     A     H386P         Disease     N     Y     N
     HEMH_HUMAN     I186T     2QD4     A     I186T         Disease     Y     Y     N
     HEMH_HUMAN      I71K     2QD4     A      I71K         Disease     N     Y     N
     HEMH_HUMAN     K379N     2QD4     A     K379N         Disease     N     Y     N
     HEMH_HUMAN     L182R     2QD4     A     L182R         Disease     N     Y     N
     HEMH_HUMAN     M267I     2QD4     A     M267I         Disease     N     Y     N
     HEMH_HUMAN     M288K     2QD4     A     M288K         Disease     N     Y     N
     HEMH_HUMAN     P192T     2QD4     A     P192T         Disease     N     Y     N
     HEMH_HUMAN     P334L     2QD4     A     P334L         Disease     Y     Y     N
     HEMH_HUMAN     Q139L     2QD4     A     Q139L         Disease     N     Y     N
     HEMH_HUMAN      R96Q     2QD4     A      R96Q    Polymorphism     Y     Y     N
     HEMH_HUMAN     S151P     2QD4     A     S151P         Disease     N     Y     N
     HEMH_HUMAN     S264L     2QD4     A     S264L         Disease     N     Y     N
     HEMH_HUMAN     T283I     2QD4     A     T283I         Disease     N     Y     N
     HEMH_HUMAN     V362G     2QD4     A     V362G         Disease     Y     Y     N
     HEMH_HUMAN     Y191H     2QD4     A     Y191H         Disease     N     Y     N
     HEP2_HUMAN     E447K     1JMJ     B     E428K         Disease     N     Y     N
     HEP2_HUMAN     K237R     1JMJ     B     K218R    Polymorphism     N     Y     N
     HEP2_HUMAN     L129V     1JMJ     B     L110V    Polymorphism     N     Y     N
     HEP2_HUMAN     P462L     1JMJ     B     P443L         Disease     N     Y     N
     HEP2_HUMAN     R208H     1JMJ     B     R189H         Disease     N     Y     N
     HEP2_HUMAN     T442M     1JMJ     B     T423M    Polymorphism     N     Y     N
      HFE_HUMAN     A176V     1A6Z     A     A154V         Disease     N     Y     N
      HFE_HUMAN     C282Y     1A6Z     A     C260Y         Disease     N     Y     N
      HFE_HUMAN     E277K     1A6Z     A     E255K    Polymorphism     N     Y     N
      HFE_HUMAN      G43D     1A6Z     A      G21D         Disease     N     Y     N
      HFE_HUMAN      G93R     1A6Z     A      G71R         Disease     N     Y     N
      HFE_HUMAN      H63D     1A6Z     A      H41D         Disease     N     Y     N
      HFE_HUMAN     I105T     1A6Z     A      I83T         Disease     N     Y     N
      HFE_HUMAN     Q127H     1A6Z     A     Q105H         Disease     N     Y     N
      HFE_HUMAN     Q283P     1A6Z     A     Q261P         Disease     N     Y     N
      HFE_HUMAN     R224G     1A6Z     A     R202G         Disease     N     Y     N
      HFE_HUMAN      R66C     1A6Z     A      R44C         Disease     N     Y     N
      HFE_HUMAN      S65C     1A6Z     A      S43C         Disease     N     Y     N
      HFE_HUMAN     T217I     1A6Z     A     T195I    Polymorphism     N     Y     N
      HFE_HUMAN     V295A     1A6Z     A     V273A         Disease     N     Y     N
      HFE_HUMAN      V53M     1A6Z     A      V31M    Polymorphism     N     Y     N
      HFE_HUMAN      V59M     1A6Z     A      V37M    Polymorphism     N     Y     N
     HGFA_HUMAN     R509H     2R0L     A    R111CH    Polymorphism     Y     N     N
     HGFA_HUMAN     R644Q     2R0L     A     R241Q    Polymorphism     Y     N     N
      HGF_HUMAN     S153I     2QJ2     B    S1153I    Polymorphism     N     Y     N
    HIF1A_HUMAN     T796A     1L8C     B     T119A    Polymorphism     N     Y     N
    HIF1N_HUMAN      P41A     1YCI     A      P41A    Polymorphism     Y     Y     N
     HLAE_HUMAN     G104R     3BZE     A      G83R    Polymorphism     N     Y     N
     HLAE_HUMAN      N98K     3BZE     A      N77K    Polymorphism     N     Y     N
     HLAE_HUMAN     R128G     3BZE     A     R107G    Polymorphism     N     Y     N
     HLAE_HUMAN     R178G     3BZE     A     R157G    Polymorphism     N     Y     N
     HMDH_HUMAN     I638V     1HW8     C     I638V    Polymorphism     N     Y     N
    HMGCL_HUMAN     C174Y     2CW6     A     C174Y         Disease     Y     Y     N
    HMGCL_HUMAN     D204N     2CW6     A     D204N         Disease     Y     Y     N
    HMGCL_HUMAN      D42E     2CW6     A      D42E         Disease     N     Y     N
    HMGCL_HUMAN      D42G     2CW6     A      D42G         Disease     N     Y     N
    HMGCL_HUMAN      D42H     2CW6     A      D42H         Disease     N     Y     N
    HMGCL_HUMAN     E279K     2CW6     A     E279K         Disease     N     Y     N
    HMGCL_HUMAN      E37K     2CW6     A      E37K         Disease     N     Y     N
    HMGCL_HUMAN     F192S     2CW6     A     F192S         Disease     N     Y     N
    HMGCL_HUMAN     G203E     2CW6     A     G203E         Disease     N     Y     N
    HMGCL_HUMAN     H233R     2CW6     A     H233R         Disease     N     Y     N
    HMGCL_HUMAN     I200F     2CW6     A     I200F         Disease     N     Y     N
    HMGCL_HUMAN      K48N     2CW6     A      K48N         Disease     N     Y     N
    HMGCL_HUMAN     L263P     2CW6     A     L263P         Disease     N     Y     N
    HMGCL_HUMAN      R41Q     2CW6     A      R41Q         Disease     Y     Y     N
    HMGCL_HUMAN     S142F     2CW6     A     S142F         Disease     N     Y     N
    HMGCL_HUMAN     S201Y     2CW6     A     S201Y         Disease     N     Y     N
    HMGCL_HUMAN      S75R     2CW6     A      S75R         Disease     N     Y     N
    HMGCL_HUMAN      V70L     2CW6     A      V70L         Disease     N     Y     N
    HMOX1_HUMAN       D7H     1NI6     C       D7H    Polymorphism     N     Y     N
    HMOX1_HUMAN     P106L     1N45     A     P106L    Polymorphism     N     Y     N
     HNMT_HUMAN     T105I     1JQD     B     T105I    Polymorphism     N     Y     N
    HNRPF_HUMAN      K87R     2HGL     A      K87R    Polymorphism     N     Y     N
     HPRT_HUMAN     A161S     1BZY     A     A160S         Disease     N     Y     N
     HPRT_HUMAN      A50P     1BZY     A      A49P         Disease     N     Y     N
     HPRT_HUMAN      A50V     1BZY     A      A49V         Disease     N     Y     N
     HPRT_HUMAN     C206Y     1BZY     A     C205Y         Disease     N     Y     N
     HPRT_HUMAN     D135G     1BZY     A     D134G         Disease     N     Y     N
     HPRT_HUMAN     D177V     1BZY     A     D176V         Disease     N     Y     N
     HPRT_HUMAN     D177Y     1BZY     A     D176Y         Disease     N     Y     N
     HPRT_HUMAN     D194E     1BZY     A     D193E         Disease     N     Y     N
     HPRT_HUMAN     D194N     1BZY     A     D193N         Disease     N     Y     N
     HPRT_HUMAN     D201G     1BZY     A     D200G         Disease     N     Y     N
     HPRT_HUMAN     D201N     1BZY     A     D200N         Disease     N     Y     N
     HPRT_HUMAN     D201Y     1BZY     A     D200Y         Disease     N     Y     N
     HPRT_HUMAN      D20V     1BZY     A      D19V         Disease     N     Y     N
     HPRT_HUMAN      D80V     1BZY     A      D79V         Disease     N     Y     N
     HPRT_HUMAN     F199V     1BZY     A     F198V         Disease     N     Y     N
     HPRT_HUMAN      F74L     1BZY     A      F73L         Disease     N     Y     N
     HPRT_HUMAN      G16D     1BZY     A      G15D         Disease     N     Y     N
     HPRT_HUMAN      G16S     1BZY     A      G15S         Disease     N     Y     N
     HPRT_HUMAN      G58R     1BZY     A      G57R         Disease     N     Y     N
     HPRT_HUMAN      G70E     1BZY     A      G69E         Disease     N     Y     N
     HPRT_HUMAN      G71R     1BZY     A      G70R         Disease     Y     Y     N
     HPRT_HUMAN       G7D     1BZY     A       G6D         Disease     N     Y     N
     HPRT_HUMAN     H204D     1BZY     A     H203D         Disease     N     Y     N
     HPRT_HUMAN     H204R     1BZY     A     H203R         Disease     N     Y     N
     HPRT_HUMAN     I132M     1BZY     A     I131M         Disease     N     Y     N
     HPRT_HUMAN     I132T     1BZY     A     I131T         Disease     N     Y     N
     HPRT_HUMAN     I183T     1BZY     A     I182T         Disease     N     Y     N
     HPRT_HUMAN      I42F     1BZY     A      I41F         Disease     N     Y     N
     HPRT_HUMAN      I42T     1BZY     A      I41T         Disease     N     Y     N
     HPRT_HUMAN     L131S     1BZY     A     L130S         Disease     N     Y     N
     HPRT_HUMAN      L41P     1BZY     A      L40P         Disease     Y     Y     N
     HPRT_HUMAN      L78V     1BZY     A      L77V         Disease     N     Y     N
     HPRT_HUMAN     M143K     1BZY     A     M142K         Disease     N     Y     N
     HPRT_HUMAN      M54L     1BZY     A      M53L         Disease     N     Y     N
     HPRT_HUMAN      M57T     1BZY     A      M56T         Disease     N     Y     N
     HPRT_HUMAN     P176L     1BZY     A     P175L         Disease     N     Y     N
     HPRT_HUMAN      R45K     1BZY     A      R44K         Disease     N     Y     N
     HPRT_HUMAN      R48H     1BZY     A      R47H         Disease     N     Y     N
     HPRT_HUMAN      R51G     1BZY     A      R50G         Disease     N     Y     N
     HPRT_HUMAN      R51P     1BZY     A      R50P         Disease     N     Y     N
     HPRT_HUMAN     S104R     1BZY     A     S103R         Disease     N     Y     N
     HPRT_HUMAN     S110L     1BZY     A     S109L         Disease     N     Y     N
     HPRT_HUMAN     S162R     1BZY     A     S161R         Disease     N     Y     N
     HPRT_HUMAN     T168I     1BZY     A     T167I         Disease     N     Y     N
     HPRT_HUMAN     V130D     1BZY     A     V129D         Disease     N     Y     N
     HPRT_HUMAN      V53A     1BZY     A      V52A         Disease     N     Y     N
     HPRT_HUMAN      V53M     1BZY     A      V52M         Disease     N     Y     N
     HPRT_HUMAN       V8G     1BZY     A       V7G         Disease     N     Y     N
     HPRT_HUMAN     Y195C     1BZY     A     Y194C         Disease     N     Y     N
    HS3S1_HUMAN     K295R     1ZRH     A     K262R    Polymorphism     Y     Y     N
    HSP71_HUMAN     E110D     2E8A     A     E110D    Polymorphism     N     Y     N
    HSP71_HUMAN      I95V     2E8A     A      I95V    Polymorphism     N     Y     N
    HSP7C_HUMAN      D32Y     3FZH     A      D32Y    Polymorphism     N     Y     N
     HUS1_HUMAN     D221E     3GGR     B     D221E    Polymorphism     N     N     Y
     HUS1_HUMAN     Q147K     3GGR     B     Q147K    Polymorphism     Y     N     Y
     HUS1_HUMAN     S126G     3GGR     B     S126G    Polymorphism     N     N     Y
     HXK1_HUMAN     L529S     1HKB     A     L529S         Disease     Y     N     Y
     HXK1_HUMAN     L776M     1HKB     A     L776M    Polymorphism     N     N     Y
     HXK1_HUMAN     T680S     1HKB     A     T680S         Disease     N     N     Y
     HXK4_HUMAN     A119D     1GLK     A     A119D         Disease     N     N     Y
     HXK4_HUMAN      A11T     1GLK     A      A11T    Polymorphism     N     N     Y
     HXK4_HUMAN     A188T     1GLK     A     A188T         Disease     N     N     Y
     HXK4_HUMAN     A259T     1GLK     A     A259T         Disease     N     N     Y
     HXK4_HUMAN     A384T     1GLK     A     A384T         Disease     N     N     Y
     HXK4_HUMAN      A53S     1GLK     A      A53S         Disease     N     N     Y
     HXK4_HUMAN     C213R     1GLK     A     C213R         Disease     N     N     Y
     HXK4_HUMAN     C382Y     1GLK     A     C382Y         Disease     N     N     Y
     HXK4_HUMAN     E221K     1GLK     A     E221K         Disease     Y     N     Y
     HXK4_HUMAN     E256K     1GLK     A     E256K         Disease     N     N     Y
     HXK4_HUMAN     E279Q     1GLK     A     E279Q         Disease     N     N     Y
     HXK4_HUMAN     E300K     1GLK     A     E300K         Disease     N     N     Y
     HXK4_HUMAN     E300Q     1GLK     A     E300Q         Disease     N     N     Y
     HXK4_HUMAN      E70K     1GLK     A      E70K         Disease     N     N     Y
     HXK4_HUMAN     F150S     1GLK     A     F150S         Disease     N     N     Y
     HXK4_HUMAN     G175R     1GLK     A     G175R         Disease     N     N     Y
     HXK4_HUMAN     G227C     1GLK     A     G227C         Disease     Y     N     Y
     HXK4_HUMAN     G261E     1GLK     A     G261E         Disease     N     N     Y
     HXK4_HUMAN     G261R     1GLK     A     G261R         Disease     N     N     Y
     HXK4_HUMAN     G299R     1GLK     A     G299R         Disease     N     N     Y
     HXK4_HUMAN     G385V     1GLK     A     G385V         Disease     N     N     Y
     HXK4_HUMAN      G80A     1GLK     A      G80A         Disease     N     N     Y
     HXK4_HUMAN      G80S     1GLK     A      G80S         Disease     N     N     Y
     HXK4_HUMAN     H137R     1GLK     A     H137R         Disease     N     N     Y
     HXK4_HUMAN     I110T     1GLK     A     I110T         Disease     N     N     Y
     HXK4_HUMAN     K414E     1GLK     A     K414E         Disease     Y     N     Y
     HXK4_HUMAN     L164P     1GLK     A     L164P         Disease     N     N     Y
     HXK4_HUMAN     L309P     1GLK     A     L309P         Disease     N     N     Y
     HXK4_HUMAN     M107T     1GLK     A     M107T    Polymorphism     N     N     Y
     HXK4_HUMAN     M210K     1GLK     A     M210K         Disease     N     N     Y
     HXK4_HUMAN     M210T     1GLK     A     M210T         Disease     Y     N     Y
     HXK4_HUMAN      R36W     1GLK     A      R36W         Disease     N     N     Y
     HXK4_HUMAN     R392C     1GLK     A     R392C         Disease     Y     N     Y
     HXK4_HUMAN     S131P     1GLK     A     S131P         Disease     N     N     Y
     HXK4_HUMAN     S336L     1GLK     A     S336L         Disease     N     N     Y
     HXK4_HUMAN     T168P     1GLK     A     T168P         Disease     N     N     Y
     HXK4_HUMAN     T209M     1GLK     A     T209M         Disease     N     N     Y
     HXK4_HUMAN     T228M     1GLK     A     T228M         Disease     N     N     Y
     HXK4_HUMAN     V182M     1GLK     A     V182M         Disease     Y     N     Y
     HXK4_HUMAN     V203A     1GLK     A     V203A         Disease     N     N     Y
     HXK4_HUMAN     V226M     1GLK     A     V226M         Disease     N     N     Y
     HXK4_HUMAN     V367M     1GLK     A     V367M         Disease     N     N     Y
     HXK4_HUMAN     V455M     1GLK     A     V455M         Disease     N     N     Y
     HXK4_HUMAN     W257R     1GLK     A     W257R         Disease     N     N     Y
     HXK4_HUMAN     Y108H     1GLK     A     Y108H         Disease     N     N     Y
     HYES_HUMAN     C154Y     1ZD3     A     C154Y    Polymorphism     N     Y     N
     HYES_HUMAN     E470G     1ZD3     A     E469G    Polymorphism     N     Y     N
     HYES_HUMAN      G21A     1ZD3     A      G21A    Polymorphism     N     Y     N
     HYES_HUMAN      K55R     1ZD3     A      K55R    Polymorphism     Y     Y     N
     HYES_HUMAN     M369V     1ZD3     A     M367V    Polymorphism     N     Y     N
     HYES_HUMAN     P225L     1ZD3     A     P223L    Polymorphism     N     Y     N
     HYES_HUMAN     R103C     1ZD3     A     R103C    Polymorphism     Y     Y     N
     HYES_HUMAN     R287Q     1ZD3     A     R285Q    Polymorphism     Y     Y     N
     HYES_HUMAN      R52Q     1ZD3     A      R52Q    Polymorphism     N     Y     N
     IBP1_HUMAN     V183I     1ZT3     A     V183I    Polymorphism     N     Y     N
     IBP4_HUMAN      V42G     1WQJ     B      V21G    Polymorphism     N     Y     N
      IC1_HUMAN     A456E     1M6Q     A     A434E         Disease     N     Y     N
      IC1_HUMAN     A458T     1M6Q     A     A436T         Disease     N     Y     N
      IC1_HUMAN     A458V     1M6Q     A     A436V         Disease     N     Y     N
      IC1_HUMAN     A465V     1M6Q     A     A443V         Disease     N     Y     N
      IC1_HUMAN     D408V     1M6Q     A     D386V         Disease     N     Y     N
      IC1_HUMAN     F477S     1M6Q     A     F455S         Disease     N     Y     N
      IC1_HUMAN     G345R     1M6Q     A     G323R         Disease     N     Y     N
      IC1_HUMAN     G429R     1M6Q     A     G407R         Disease     N     Y     N
      IC1_HUMAN     G493E     1M6Q     A     G471E         Disease     N     Y     N
      IC1_HUMAN     L481P     1M6Q     A     L459P         Disease     Y     Y     N
      IC1_HUMAN     L481R     1M6Q     A     L459R         Disease     N     Y     N
      IC1_HUMAN     P489R     1M6Q     A     P467R         Disease     N     Y     N
      IC1_HUMAN     P498R     1M6Q     A     P476R         Disease     N     Y     N
      IC1_HUMAN     P498S     1M6Q     A     P476S         Disease     Y     Y     N
      IC1_HUMAN     Q474E     1M6Q     A     Q452E    Polymorphism     N     Y     N
      IC1_HUMAN     R466C     1M6Q     A     R444C         Disease     N     Y     N
      IC1_HUMAN     R466H     1M6Q     A     R444H         Disease     N     Y     N
      IC1_HUMAN     R466L     1M6Q     A     R444L         Disease     N     Y     N
      IC1_HUMAN     R466S     1M6Q     A     R444S         Disease     N     Y     N
      IC1_HUMAN     T308S     1M6Q     A     T286S    Polymorphism     N     Y     N
      IC1_HUMAN     T394P     1M6Q     A     T372P         Disease     N     Y     N
      IC1_HUMAN     T467P     1M6Q     A     T445P         Disease     N     Y     N
      IC1_HUMAN     V454E     1M6Q     A     V432E         Disease     N     Y     N
      IC1_HUMAN     V473E     1M6Q     A     V451E         Disease     N     Y     N
      IC1_HUMAN     V473M     1M6Q     A     V451M         Disease     N     Y     N
      IC1_HUMAN     V480M     1M6Q     A     V458M    Polymorphism     Y     Y     N
    ICAM1_HUMAN     K155N     1IC1     A     K128N    Polymorphism     N     Y     N
    ICAM1_HUMAN      K56M     1IC1     A      K29M    Polymorphism     Y     Y     N
    ICAM1_HUMAN      S34C     1IC1     A       S7C    Polymorphism     Y     Y     N
     IDHC_HUMAN     R132C     1T0L     A     R132C         Disease     N     Y     N
     IDHC_HUMAN     R132G     1T0L     A     R132G         Disease     N     Y     N
     IDHC_HUMAN     R132H     1T0L     A     R132H         Disease     N     Y     N
     IDHC_HUMAN     R132L     1T0L     A     R132L         Disease     N     Y     N
     IDHC_HUMAN     R132S     1T0L     A     R132S         Disease     N     Y     N
     IDHC_HUMAN     V178I     1T0L     A     V178I    Polymorphism     N     Y     N
     IDUA_HUMAN     A327P     1Y24     A     A327P         Disease     N     Y     N
     IDUA_HUMAN     A361T     1Y24     A     A361T    Polymorphism     Y     Y     N
     IDUA_HUMAN      A75T     1Y24     A      A75T         Disease     N     Y     N
     IDUA_HUMAN      A79V     1Y24     A      A79V         Disease     N     Y     N
     IDUA_HUMAN     D349N     1Y24     A     D349N         Disease     N     Y     N
     IDUA_HUMAN     D349Y     1Y24     A     D349Y         Disease     N     Y     N
     IDUA_HUMAN     E182K     1Y24     A     E182K         Disease     Y     Y     N
     IDUA_HUMAN     G116R     1Y24     A     G116R    Polymorphism     N     Y     N
     IDUA_HUMAN     G208D     1Y24     A     G208D         Disease     N     Y     N
     IDUA_HUMAN     G409R     1Y24     A     G409R         Disease     N     Y     N
     IDUA_HUMAN      G51D     1Y24     A      G51D         Disease     N     Y     N
     IDUA_HUMAN      H82P     1Y24     A      H82P         Disease     N     Y     N
     IDUA_HUMAN     L218P     1Y24     A     L218P         Disease     N     Y     N
     IDUA_HUMAN     L238Q     1Y24     A     L238Q         Disease     N     Y     N
     IDUA_HUMAN     L346R     1Y24     A     L346R         Disease     N     Y     N
     IDUA_HUMAN     L490P     1Y24     A     L490P         Disease     N     Y     N
     IDUA_HUMAN     M133I     1Y24     A     M133I         Disease     N     Y     N
     IDUA_HUMAN     M504T     1Y24     A     M504T         Disease     N     Y     N
     IDUA_HUMAN     N350I     1Y24     A     N350I         Disease     N     Y     N
     IDUA_HUMAN     P496L     1Y24     A     P496L         Disease     N     Y     N
     IDUA_HUMAN     Q380R     1Y24     A     Q380R         Disease     N     Y     N
     IDUA_HUMAN     R105Q     1Y24     A     R105Q    Polymorphism     N     Y     N
     IDUA_HUMAN     R363C     1Y24     A     R363C         Disease     N     Y     N
     IDUA_HUMAN     R383H     1Y24     A     R383H         Disease     N     Y     N
     IDUA_HUMAN     R489P     1Y24     A     R489P         Disease     N     Y     N
     IDUA_HUMAN     R492P     1Y24     A     R492P         Disease     N     Y     N
     IDUA_HUMAN      R89Q     1Y24     A      R89Q         Disease     N     Y     N
     IDUA_HUMAN      R89W     1Y24     A      R89W         Disease     N     Y     N
     IDUA_HUMAN     S260F     1Y24     A     S260F         Disease     N     Y     N
     IDUA_HUMAN     S423R     1Y24     A     S423R         Disease     N     Y     N
     IDUA_HUMAN     T366P     1Y24     A     T366P         Disease     N     Y     N
     IDUA_HUMAN     T388R     1Y24     A     T388R         Disease     N     Y     N
     IDUA_HUMAN     V279A     1Y24     A     V279A    Polymorphism     N     Y     N
     IDUA_HUMAN     V454I     1Y24     A     V454I    Polymorphism     N     Y     N
    IGF1A_HUMAN     A115T     2GF1     A      A67T    Polymorphism     N     Y     N
    IGF1B_HUMAN     A115T     1BQT     A      A67T    Polymorphism     N     Y     N
    IGHA1_HUMAN     E176D     1OW0     A     E295D    Polymorphism     N     Y     N
     IGHE_HUMAN     W359L     1FP5     A     W478L    Polymorphism     N     Y     N
    IGLL1_HUMAN     P120L     2H3N     B      P83L    Polymorphism     N     Y     N
    IGLL1_HUMAN     P142L     2H3N     B     P105L         Disease     N     Y     N
    IGLL1_HUMAN     R189H     2H3N     B     R152H    Polymorphism     N     Y     N
     IKKB_HUMAN     A710T     3BRV     C     A710T    Polymorphism     N     N     Y
     IKKB_HUMAN     A736T     3BRV     C     A736T    Polymorphism     N     N     Y
     IKKB_HUMAN     F734L     3BRV     C     F734L    Polymorphism     N     N     Y
     IL13_HUMAN     R144Q     1J9U     A     R110Q    Polymorphism     Y     Y     N
    IL17F_HUMAN     E126G     1JPY     A      E96G    Polymorphism     Y     Y     N
    IL17F_HUMAN     V155I     1JPY     A     V125I    Polymorphism     N     Y     N
     IL1A_HUMAN     D138N     1ITA     A      D26N    Polymorphism     N     Y     N
     IL1A_HUMAN     D176H     1ITA     A      D64H    Polymorphism     N     Y     N
     IL1A_HUMAN     N125D     1ITA     A      N13D    Polymorphism     N     Y     N
    IL1R1_HUMAN     A124G     1ITB     B     A107G    Polymorphism     Y     N     N
     IL22_HUMAN     S158G     1M4R     A     S158G    Polymorphism     N     Y     N
    IL2RB_HUMAN      S83F     1ILM     B      S57F    Polymorphism     N     Y     N
    IL2RG_HUMAN     A156V     1ILL     G     A100V         Disease     N     Y     N
    IL2RG_HUMAN     C115F     1ILL     G      C59F         Disease     N     Y     N
    IL2RG_HUMAN     C115R     1ILL     G      C59R         Disease     N     Y     N
    IL2RG_HUMAN     C182R     1ILL     G     C126R         Disease     N     Y     N
    IL2RG_HUMAN     C231Y     1ILL     G     C175Y         Disease     N     Y     N
    IL2RG_HUMAN      C62G     1ILL     G       C6G         Disease     N     Y     N
    IL2RG_HUMAN     E109K     1ILL     G      E53K    Polymorphism     N     Y     N
    IL2RG_HUMAN      E68G     1ILL     G      E12G         Disease     N     Y     N
    IL2RG_HUMAN      E68K     1ILL     G      E12K         Disease     N     Y     N
    IL2RG_HUMAN     F227C     1ILL     G     F171C         Disease     N     Y     N
    IL2RG_HUMAN     G114D     1ILL     G      G58D         Disease     N     Y     N
    IL2RG_HUMAN     G232R     1ILL     G     G176R         Disease     N     Y     N
    IL2RG_HUMAN     H123P     1ILL     G      H67P         Disease     N     Y     N
    IL2RG_HUMAN     I153N     1ILL     G      I97N         Disease     N     Y     N
    IL2RG_HUMAN     L162H     1ILL     G     L106H         Disease     N     Y     N
    IL2RG_HUMAN     L172P     1ILL     G     L116P         Disease     N     Y     N
    IL2RG_HUMAN     L172Q     1ILL     G     L116Q         Disease     Y     Y     N
    IL2RG_HUMAN     L183S     1ILL     G     L127S         Disease     N     Y     N
    IL2RG_HUMAN     L230P     1ILL     G     L174P         Disease     N     Y     N
    IL2RG_HUMAN      N84K     1ILL     G      N28K         Disease     N     Y     N
    IL2RG_HUMAN     Q144P     1ILL     G      Q88P         Disease     N     Y     N
    IL2RG_HUMAN     R222C     1ILL     G     R166C         Disease     N     Y     N
    IL2RG_HUMAN     R224W     1ILL     G     R168W         Disease     N     Y     N
    IL2RG_HUMAN     R226C     1ILL     G     R170C         Disease     N     Y     N
    IL2RG_HUMAN     R226H     1ILL     G     R170H         Disease     N     Y     N
    IL2RG_HUMAN     S241I     1ILL     G     S185I         Disease     N     Y     N
    IL2RG_HUMAN     W240C     1ILL     G     W184C         Disease     N     Y     N
    IL2RG_HUMAN     Y105C     1ILL     G      Y49C         Disease     N     Y     N
    IL2RG_HUMAN     Y125N     1ILL     G      Y69N         Disease     N     Y     N
    IL2RG_HUMAN      Y89C     1ILL     G      Y33C         Disease     N     Y     N
      IL4_HUMAN      C27R     2B8U     A       C3R    Polymorphism     N     Y     N
      IL6_HUMAN     D162E     1IL6     A     D135E    Polymorphism     N     Y     N
      IL6_HUMAN     D162V     1IL6     A     D135V    Polymorphism     N     Y     N
    IL6RB_HUMAN     G148R     1I1R     A     G126R    Polymorphism     Y     N     N
    IMPA1_HUMAN     I109V     2HHM     A     I109V    Polymorphism     N     Y     N
     ING1_HUMAN     C358S     2QIC     A     C215S         Disease     N     Y     N
     ING1_HUMAN     N359S     2QIC     A     N216S         Disease     N     Y     N
     INVO_HUMAN     Q312K     1EU0     A     Q312K    Polymorphism     N     Y     N
     IPSP_HUMAN      A55V     3DY0     A      A36V    Polymorphism     Y     Y     N
     IPSP_HUMAN     G217R     3DY0     A     G198R    Polymorphism     Y     Y     N
     IPSP_HUMAN      G94V     3DY0     A      G75V    Polymorphism     N     Y     N
     IPSP_HUMAN     K105E     3DY0     A      K86E    Polymorphism     Y     Y     N
     IPSP_HUMAN     L115P     3DY0     A      L96P    Polymorphism     N     Y     N
     IPSP_HUMAN      N64S     3DY0     A      N45S    Polymorphism     Y     Y     N
     IPSP_HUMAN     P121A     3DY0     A     P102A    Polymorphism     N     Y     N
     IRF3_HUMAN     E377K     1QWT     A     E377K    Polymorphism     N     Y     N
     IRF3_HUMAN      R96Q     2PI0     B      R96Q    Polymorphism     N     Y     N
     IRF3_HUMAN     S427T     1QWT     A     S427T    Polymorphism     Y     Y     N
     IRF3_HUMAN     Y107F     2PI0     B     Y107F    Polymorphism     N     Y     N
    ITA2B_HUMAN     A139V     2VDR     A     A108V         Disease     N     Y     N
    ITA2B_HUMAN     C161W     2VDR     A     C130W         Disease     N     Y     N
    ITA2B_HUMAN     E355K     2VDR     A     E324K         Disease     N     Y     N
    ITA2B_HUMAN     F202C     2VDR     A     F171C         Disease     N     Y     N
    ITA2B_HUMAN     F222L     2VDR     A     F191L         Disease     Y     Y     N
    ITA2B_HUMAN     F320S     2VDR     A     F289S         Disease     N     Y     N
    ITA2B_HUMAN     G267E     2VDR     A     G236E         Disease     N     Y     N
    ITA2B_HUMAN     G273D     2VDR     A     G242D         Disease     N     Y     N
    ITA2B_HUMAN     G313A     2VDR     A     G282A    Polymorphism     N     Y     N
    ITA2B_HUMAN     G380D     2VDR     A     G349D         Disease     N     Y     N
    ITA2B_HUMAN     G412R     2VDR     A     G381R         Disease     N     Y     N
    ITA2B_HUMAN     G449D     2VDR     A     G418D         Disease     N     Y     N
    ITA2B_HUMAN     I405T     2VDR     A     I374T         Disease     Y     Y     N
    ITA2B_HUMAN     L214P     2VDR     A     L183P         Disease     N     Y     N
    ITA2B_HUMAN      L86P     2VDR     A      L55P         Disease     N     Y     N
    ITA2B_HUMAN     P176A     2VDR     A     P145A         Disease     N     Y     N
    ITA2B_HUMAN     P176L     2VDR     A     P145L         Disease     N     Y     N
    ITA2B_HUMAN     R358H     2VDR     A     R327H         Disease     N     Y     N
    ITA2B_HUMAN     T207I     2VDR     A     T176I         Disease     N     Y     N
    ITA2B_HUMAN      T40I     2VDR     A       T9I    Polymorphism     N     Y     N
    ITA2B_HUMAN     V329F     2VDR     A     V298F         Disease     N     Y     N
    ITA2B_HUMAN     Y174H     2VDR     A     Y143H         Disease     N     Y     N
     ITAL_HUMAN     R214W     1LFA     A     R189W    Polymorphism     Y     Y     N
     ITAX_HUMAN     A251T     1N3Y     A     A232T    Polymorphism     Y     Y     N
     ITAX_HUMAN     F201L     1N3Y     A     F182L    Polymorphism     N     Y     N
     ITB3_HUMAN     C400Y     1TYE     B     C374Y         Disease     N     Y     N
     ITB3_HUMAN     D145N     1TYE     B     D119N         Disease     N     Y     N
     ITB3_HUMAN     D145Y     1TYE     B     D119Y         Disease     N     Y     N
     ITB3_HUMAN     D243V     1TYE     B     D217V         Disease     N     Y     N
     ITB3_HUMAN     H306P     1TYE     B     H280P         Disease     N     Y     N
     ITB3_HUMAN     I330N     1TYE     B     I304N         Disease     N     Y     N
     ITB3_HUMAN     L143W     1TYE     B     L117W         Disease     N     Y     N
     ITB3_HUMAN     L222P     1TYE     B     L196P         Disease     N     Y     N
     ITB3_HUMAN     L288P     1TYE     B     L262P         Disease     N     Y     N
     ITB3_HUMAN      L59P     1TYE     B      L33P    Polymorphism     Y     Y     N
     ITB3_HUMAN      L66R     1TYE     B      L40R    Polymorphism     N     Y     N
     ITB3_HUMAN     M150V     1TYE     B     M124V         Disease     N     Y     N
     ITB3_HUMAN     M321L     1TYE     B     M295L         Disease     N     Y     N
     ITB3_HUMAN     R119W     1TYE     B      R93W         Disease     N     Y     N
     ITB3_HUMAN     R169Q     1TYE     B     R143Q    Polymorphism     N     Y     N
     ITB3_HUMAN     R240Q     1TYE     B     R214Q         Disease     N     Y     N
     ITB3_HUMAN     R240W     1TYE     B     R214W         Disease     N     Y     N
     ITB3_HUMAN     R242Q     1TYE     B     R216Q         Disease     N     Y     N
     ITB3_HUMAN     S188L     1TYE     B     S162L         Disease     N     Y     N
     ITB3_HUMAN     S778P     1M8O     B      S57P         Disease     N     Y     N
     ITB3_HUMAN     V453I     1TYE     B     V427I    Polymorphism     N     Y     N
     ITB3_HUMAN     Y141C     1TYE     B     Y115C         Disease     N     Y     N
     ITB4_HUMAN    H1216Q     3F7Q     A    H1216Q    Polymorphism     N     N     N
     ITB4_HUMAN    R1225H     3F7Q     A    R1225H         Disease     N     N     N
     ITB4_HUMAN    R1281W     3F7Q     A    R1281W         Disease     N     N     N
     ITB6_HUMAN     P437T     1LH9     A     P367T    Polymorphism     N     Y     N
     ITPA_HUMAN      P32T     2CAR     B      P32T         Disease     Y     Y     N
      IVD_HUMAN     A311V     1IVH     A     A282V         Disease     N     Y     N
      IVD_HUMAN     C357R     1IVH     A     C328R         Disease     N     Y     N
      IVD_HUMAN      D69N     1IVH     A      D40N         Disease     N     Y     N
      IVD_HUMAN     G199V     1IVH     A     G170V         Disease     Y     Y     N
      IVD_HUMAN      L42P     1IVH     A      L13P         Disease     N     Y     N
      IVD_HUMAN     R392C     1IVH     A     R363C         Disease     N     Y     N
      IVD_HUMAN     R411L     1IVH     A     R382L         Disease     N     Y     N
      IVD_HUMAN      R50P     1IVH     A      R21P         Disease     N     Y     N
      IVD_HUMAN     V371A     1IVH     A     V342A         Disease     Y     Y     N
     JAG1_HUMAN     C187S     2VJ2     B     C187S         Disease     N     Y     N
     JAG1_HUMAN     C187Y     2VJ2     B     C187Y         Disease     N     Y     N
     JAG1_HUMAN     C220F     2VJ2     B     C220F         Disease     N     Y     N
     JAG1_HUMAN     C229G     2VJ2     B     C229G         Disease     Y     Y     N
     JAG1_HUMAN     C229Y     2VJ2     B     C229Y         Disease     N     Y     N
     JAG1_HUMAN     C271R     2VJ2     B     C271R         Disease     N     Y     N
     JAG1_HUMAN     C284F     2VJ2     B     C284F         Disease     N     Y     N
     JAG1_HUMAN     G256S     2VJ2     B     G256S         Disease     N     Y     N
     JAG1_HUMAN     G274D     2VJ2     B     G274D         Disease     Y     Y     N
     JAG1_HUMAN     P269L     2VJ2     B     P269L         Disease     N     Y     N
     JAG1_HUMAN     R252G     2VJ2     B     R252G         Disease     N     Y     N
     JAG1_HUMAN     W224C     2VJ2     B     W224C         Disease     N     Y     N
     JAG1_HUMAN     W288C     2VJ2     B     W288C         Disease     N     Y     N
      JUN_HUMAN     T297M     1S9K     E     T307M    Polymorphism     N     Y     N
     KAD2_HUMAN     A209T     2C9Y     A     A209T    Polymorphism     N     N     Y
     KAD2_HUMAN     D165G     2C9Y     A     D165G         Disease     N     N     Y
     KAD2_HUMAN     R103W     2C9Y     A     R103W         Disease     N     N     Y
    KCAB2_HUMAN      E88K     1ZSX     A      E74K    Polymorphism     Y     Y     N
    KCNA1_HUMAN     L329I     2AFL     A       L4I         Disease     N     Y     N
    KCNA1_HUMAN     S342I     2AFL     A      S17I         Disease     N     Y     N
    KCNA1_HUMAN     V404I     2AFL     A      V79I         Disease     N     Y     N
    KCNH2_HUMAN     D609N     1UJL     A      D40N         Disease     Y     N     Y
    KCNH2_HUMAN     G572C     1UJL     A       G3C         Disease     N     N     Y
    KCNH2_HUMAN     G572R     1UJL     A       G3R         Disease     N     N     Y
    KCNH2_HUMAN     G584S     1UJL     A      G15S         Disease     N     N     Y
    KCNH2_HUMAN     G601S     1UJL     A      G32S         Disease     N     N     Y
    KCNH2_HUMAN     G604S     1UJL     A      G35S         Disease     N     N     Y
    KCNH2_HUMAN     I593R     1UJL     A      I24R         Disease     N     N     Y
    KCNH2_HUMAN     I593T     1UJL     A      I24T         Disease     N     N     Y
    KCNH2_HUMAN     N588D     1UJL     A      N19D         Disease     N     N     Y
    KCNH2_HUMAN     N588K     1UJL     A      N19K         Disease     N     N     Y
    KCNH2_HUMAN     R582C     1UJL     A      R13C         Disease     N     N     Y
    KCNH2_HUMAN     W585C     1UJL     A      W16C         Disease     N     N     Y
    KCNH2_HUMAN     Y611H     1UJL     A      Y42H         Disease     N     N     Y
     KCRB_HUMAN     K177R     3B6R     A     K177R    Polymorphism     N     N     Y
     KCRB_HUMAN     L360F     3B6R     A     L360F    Polymorphism     N     N     Y
     KCRB_HUMAN     S309L     3B6R     A     S309L    Polymorphism     N     N     Y
    KEAP1_HUMAN     D349N     2FLU     X     D349N    Polymorphism     N     Y     N
    KEAP1_HUMAN     G364C     2FLU     X     G364C         Disease     N     Y     N
    KEAP1_HUMAN     G430C     2FLU     X     G430C         Disease     N     Y     N
      KHK_HUMAN      A43T     2HQQ     A      A43T         Disease     N     N     Y
      KHK_HUMAN      G40R     2HQQ     A      G40R         Disease     N     N     Y
      KHK_HUMAN     R159G     2HQQ     A     R159G    Polymorphism     N     N     Y
      KHK_HUMAN      V49I     2HQQ     A      V49I    Polymorphism     Y     N     Y
    KI2L1_HUMAN     D184N     1NKR     A     D163N    Polymorphism     N     Y     N
    KI2L1_HUMAN      F66Y     1NKR     A      F45Y    Polymorphism     N     Y     N
    KI2L1_HUMAN     H203R     1NKR     A     H182R    Polymorphism     N     Y     N
    KI2L1_HUMAN     P135L     1NKR     A     P114L    Polymorphism     N     Y     N
    KI2L1_HUMAN     P175T     1NKR     A     P154T    Polymorphism     N     Y     N
    KI2L1_HUMAN      P37R     1NKR     A      P16R    Polymorphism     N     Y     N
    KI2L1_HUMAN     V111L     1NKR     A      V90L    Polymorphism     N     Y     N
    KI2L2_HUMAN      F66Y     2DLI     A      F45Y    Polymorphism     N     Y     N
    KI2L2_HUMAN      R37P     2DLI     A      R16P    Polymorphism     N     Y     N
    KI2L3_HUMAN      F66Y     1B6U     A      F45Y    Polymorphism     N     Y     N
    KI2L3_HUMAN      H34Q     1B6U     A      H13Q    Polymorphism     N     Y     N
    KI2L3_HUMAN      H71R     1B6U     A      H50R    Polymorphism     N     Y     N
    KI2L3_HUMAN      L32R     1B6U     A      L11R    Polymorphism     N     Y     N
    KI2L3_HUMAN      P37R     1B6U     A      P16R    Polymorphism     N     Y     N
    KI2L3_HUMAN      Q56E     1B6U     A      Q35E    Polymorphism     N     Y     N
    KI2S2_HUMAN      Y66F     1M4K     A      Y45F    Polymorphism     N     Y     N
      KIT_HUMAN     C691S     1QZJ     A     C691S    Polymorphism     N     N     Y
      KIT_HUMAN     D816V     1QZJ     A     D816V         Disease     N     N     Y
      KIT_HUMAN     D816Y     1QZJ     A     D816Y         Disease     N     N     Y
      KIT_HUMAN     E583K     1QZJ     A     E583K         Disease     N     N     Y
      KIT_HUMAN     F584C     1QZJ     A     F584C         Disease     N     N     Y
      KIT_HUMAN     F584L     1QZJ     A     F584L         Disease     N     N     Y
      KIT_HUMAN     G601R     1QZJ     A     G601R         Disease     N     N     Y
      KIT_HUMAN     G664R     1QZJ     A     G664R         Disease     N     N     Y
      KIT_HUMAN     G812V     1QZJ     A     G812V         Disease     N     N     Y
      KIT_HUMAN     L656P     1QZJ     A     L656P         Disease     N     N     Y
      KIT_HUMAN     R791G     1QZJ     A     R791G         Disease     Y     N     Y
      KIT_HUMAN     R796G     1QZJ     A     R796G         Disease     N     N     Y
      KIT_HUMAN     S715N     1QZJ     A     S715N    Polymorphism     N     N     Y
      KIT_HUMAN     T847P     1QZJ     A     T847P         Disease     Y     N     Y
     KLK3_HUMAN      E32K     2ZCH     P      E23K    Polymorphism     N     Y     N
     KLK3_HUMAN     I179T     2ZCH     P     I163T    Polymorphism     Y     Y     N
     KLK3_HUMAN     L132I     2ZCH     P     L114I    Polymorphism     Y     Y     N
     KLK4_HUMAN     G159D     2BDG     A     G147D    Polymorphism     Y     Y     N
     KLK4_HUMAN     Q197H     2BDG     A    Q186AH    Polymorphism     N     Y     N
     KLK5_HUMAN     D153N     2PSX     A     D102N    Polymorphism     N     Y     N
     KPYM_HUMAN     G204V     3GR4     A     G204V    Polymorphism     N     N     Y
     KPYR_HUMAN     A115P     2VGB     A     A115P         Disease     N     N     Y
     KPYR_HUMAN     A154T     2VGB     A     A154T         Disease     N     N     Y
     KPYR_HUMAN     A295V     2VGB     A     A295V         Disease     N     N     Y
     KPYR_HUMAN     A336S     2VGB     A     A336S         Disease     N     N     Y
     KPYR_HUMAN     A352D     2VGB     A     A352D         Disease     N     N     Y
     KPYR_HUMAN     A392T     2VGB     A     A392T         Disease     N     N     Y
     KPYR_HUMAN     A394D     2VGB     A     A394D         Disease     N     N     Y
     KPYR_HUMAN     A394V     2VGB     A     A394V         Disease     N     N     Y
     KPYR_HUMAN     A431T     2VGB     A     A431T         Disease     N     N     Y
     KPYR_HUMAN     A459V     2VGB     A     A459V         Disease     Y     N     Y
     KPYR_HUMAN     A468G     2VGB     A     A468G         Disease     N     N     Y
     KPYR_HUMAN     A468V     2VGB     A     A468V         Disease     N     N     Y
     KPYR_HUMAN     A495T     2VGB     A     A495T         Disease     N     N     Y
     KPYR_HUMAN     A495V     2VGB     A     A495V         Disease     Y     N     Y
     KPYR_HUMAN     D281N     2VGB     A     D281N         Disease     N     N     Y
     KPYR_HUMAN     D293N     2VGB     A     D293N         Disease     N     N     Y
     KPYR_HUMAN     D331E     2VGB     A     D331E         Disease     N     N     Y
     KPYR_HUMAN     D331N     2VGB     A     D331N         Disease     N     N     Y
     KPYR_HUMAN     D339H     2VGB     A     D339H         Disease     N     N     Y
     KPYR_HUMAN     D390N     2VGB     A     D390N         Disease     N     N     Y
     KPYR_HUMAN     E172Q     2VGB     A     E172Q         Disease     Y     N     Y
     KPYR_HUMAN     E315K     2VGB     A     E315K         Disease     N     N     Y
     KPYR_HUMAN     E387G     2VGB     A     E387G         Disease     N     N     Y
     KPYR_HUMAN     E427A     2VGB     A     E427A         Disease     N     N     Y
     KPYR_HUMAN     E427D     2VGB     A     E427D         Disease     Y     N     Y
     KPYR_HUMAN     F287V     2VGB     A     F287V         Disease     N     N     Y
     KPYR_HUMAN     G111R     2VGB     A     G111R         Disease     N     N     Y
     KPYR_HUMAN     G159V     2VGB     A     G159V         Disease     N     N     Y
     KPYR_HUMAN     G165V     2VGB     A     G165V         Disease     N     N     Y
     KPYR_HUMAN     G222A     2VGB     A     G222A         Disease     N     N     Y
     KPYR_HUMAN     G263R     2VGB     A     G263R         Disease     N     N     Y
     KPYR_HUMAN     G263W     2VGB     A     G263W         Disease     N     N     Y
     KPYR_HUMAN     G275R     2VGB     A     G275R         Disease     N     N     Y
     KPYR_HUMAN     G332S     2VGB     A     G332S         Disease     N     N     Y
     KPYR_HUMAN     G341A     2VGB     A     G341A         Disease     N     N     Y
     KPYR_HUMAN     G341D     2VGB     A     G341D         Disease     N     N     Y
     KPYR_HUMAN     G358E     2VGB     A     G358E         Disease     Y     N     Y
     KPYR_HUMAN     G364D     2VGB     A     G364D         Disease     N     N     Y
     KPYR_HUMAN     G458D     2VGB     A     G458D         Disease     N     N     Y
     KPYR_HUMAN     G511R     2VGB     A     G511R         Disease     N     N     Y
     KPYR_HUMAN     G557A     2VGB     A     G557A         Disease     N     N     Y
     KPYR_HUMAN      G95R     2VGB     A      G95R         Disease     N     N     Y
     KPYR_HUMAN     I153T     2VGB     A     I153T         Disease     N     N     Y
     KPYR_HUMAN     I219T     2VGB     A     I219T         Disease     N     N     Y
     KPYR_HUMAN     I310N     2VGB     A     I310N         Disease     N     N     Y
     KPYR_HUMAN     I314T     2VGB     A     I314T         Disease     N     N     Y
     KPYR_HUMAN     I342F     2VGB     A     I342F         Disease     N     N     Y
     KPYR_HUMAN     I357T     2VGB     A     I357T         Disease     N     N     Y
     KPYR_HUMAN      I90N     2VGB     A      I90N         Disease     N     N     Y
     KPYR_HUMAN     K348N     2VGB     A     K348N         Disease     N     N     Y
     KPYR_HUMAN     L155P     2VGB     A     L155P         Disease     N     N     Y
     KPYR_HUMAN     L272V     2VGB     A     L272V         Disease     N     N     Y
     KPYR_HUMAN     L374P     2VGB     A     L374P         Disease     N     N     Y
     KPYR_HUMAN      L73P     2VGB     A      L73P         Disease     Y     N     Y
     KPYR_HUMAN     M107T     2VGB     A     M107T         Disease     N     N     Y
     KPYR_HUMAN     N361D     2VGB     A     N361D         Disease     N     N     Y
     KPYR_HUMAN     N393K     2VGB     A     N393K         Disease     N     N     Y
     KPYR_HUMAN     N393S     2VGB     A     N393S         Disease     Y     N     Y
     KPYR_HUMAN     N566K     2VGB     A     N566K         Disease     N     N     Y
     KPYR_HUMAN     Q421K     2VGB     A     Q421K         Disease     N     N     Y
     KPYR_HUMAN     R163C     2VGB     A     R163C         Disease     N     N     Y
     KPYR_HUMAN     R163L     2VGB     A     R163L         Disease     N     N     Y
     KPYR_HUMAN     R337P     2VGB     A     R337P         Disease     N     N     Y
     KPYR_HUMAN     R337Q     2VGB     A     R337Q         Disease     N     N     Y
     KPYR_HUMAN     R359C     2VGB     A     R359C         Disease     N     N     Y
     KPYR_HUMAN     R359H     2VGB     A     R359H         Disease     N     N     Y
     KPYR_HUMAN     R385W     2VGB     A     R385W         Disease     N     N     Y
     KPYR_HUMAN     R426Q     2VGB     A     R426Q         Disease     N     N     Y
     KPYR_HUMAN     R426W     2VGB     A     R426W         Disease     N     N     Y
     KPYR_HUMAN     R479H     2VGB     A     R479H         Disease     N     N     Y
     KPYR_HUMAN     R486W     2VGB     A     R486W         Disease     N     N     Y
     KPYR_HUMAN     R488Q     2VGB     A     R488Q         Disease     N     N     Y
     KPYR_HUMAN     R490W     2VGB     A     R490W         Disease     N     N     Y
     KPYR_HUMAN     R498C     2VGB     A     R498C         Disease     N     N     Y
     KPYR_HUMAN     R498H     2VGB     A     R498H         Disease     N     N     Y
     KPYR_HUMAN     R504L     2VGB     A     R504L         Disease     N     N     Y
     KPYR_HUMAN     R510Q     2VGB     A     R510Q         Disease     Y     N     Y
     KPYR_HUMAN     R531C     2VGB     A     R531C         Disease     N     N     Y
     KPYR_HUMAN     R532Q     2VGB     A     R532Q         Disease     N     N     Y
     KPYR_HUMAN     R532W     2VGB     A     R532W         Disease     N     N     Y
     KPYR_HUMAN     R559G     2VGB     A     R559G         Disease     N     N     Y
     KPYR_HUMAN     R569Q     2VGB     A     R569Q         Disease     N     N     Y
     KPYR_HUMAN      R86P     2VGB     A      R86P         Disease     N     N     Y
     KPYR_HUMAN     S120F     2VGB     A     S120F         Disease     N     N     Y
     KPYR_HUMAN     S130Y     2VGB     A     S130Y         Disease     N     N     Y
     KPYR_HUMAN     S376I     2VGB     A     S376I         Disease     N     N     Y
     KPYR_HUMAN     S485F     2VGB     A     S485F         Disease     N     N     Y
     KPYR_HUMAN      S80P     2VGB     A      S80P         Disease     N     N     Y
     KPYR_HUMAN     T384M     2VGB     A     T384M         Disease     N     N     Y
     KPYR_HUMAN     T408A     2VGB     A     T408A         Disease     N     N     Y
     KPYR_HUMAN     T408I     2VGB     A     T408I         Disease     N     N     Y
     KPYR_HUMAN     T477A     2VGB     A     T477A         Disease     N     N     Y
     KPYR_HUMAN     V134D     2VGB     A     V134D         Disease     N     N     Y
     KPYR_HUMAN     V288L     2VGB     A     V288L         Disease     N     N     Y
     KPYR_HUMAN     V320L     2VGB     A     V320L         Disease     N     N     Y
     KPYR_HUMAN     V335M     2VGB     A     V335M         Disease     N     N     Y
     KPYR_HUMAN     V368F     2VGB     A     V368F         Disease     N     N     Y
     KPYR_HUMAN     V460M     2VGB     A     V460M         Disease     N     N     Y
     KPYR_HUMAN     V506I     2VGB     A     V506I    Polymorphism     N     N     Y
     KPYR_HUMAN     V552M     2VGB     A     V552M         Disease     N     N     Y
     KSYK_HUMAN      R45H     1A81     A      R45H    Polymorphism     N     N     Y
       LA_HUMAN      P48S     2VOO     A      P48S    Polymorphism     N     Y     N
    LALBA_HUMAN      I46V     1HML     A      I27V    Polymorphism     Y     Y     N
      LCK_HUMAN     A353V     2OF2     A     A353V         Disease     N     N     Y
      LCK_HUMAN     G201S     1LKK     A     G201S    Polymorphism     N     N     Y
      LCK_HUMAN     P447L     2OF2     A     P447L         Disease     N     N     Y
     LDHA_HUMAN     K222E     1I10     A     K221E    Polymorphism     N     Y     N
     LDHA_HUMAN     S161R     1I10     A     S160R    Polymorphism     Y     Y     N
     LDHB_HUMAN     M175V     1I0Z     A     M174V    Polymorphism     N     Y     N
     LDLR_HUMAN     A391T     1HJ7     A     A370T    Polymorphism     Y     Y     N
     LDLR_HUMAN     A399D     1LRX     B     A399D         Disease     N     Y     N
     LDLR_HUMAN      A50S     1LDL     A      A29S         Disease     Y     Y     N
     LDLR_HUMAN     C329Y     1HJ7     A     C308Y         Disease     N     Y     N
     LDLR_HUMAN     C338S     1HJ7     A     C317S         Disease     Y     Y     N
     LDLR_HUMAN     C368R     1HJ7     A     C347R         Disease     N     Y     N
     LDLR_HUMAN     C379Y     1HJ7     A     C358Y         Disease     N     Y     N
     LDLR_HUMAN      C46S     1LDL     A      C25S         Disease     N     Y     N
     LDLR_HUMAN      C89Y     1LDR     A      C26Y         Disease     N     Y     N
     LDLR_HUMAN      C95G     1LDR     A      C32G         Disease     N     Y     N
     LDLR_HUMAN     D342N     1HJ7     A     D321N         Disease     N     Y     N
     LDLR_HUMAN     D356Y     1HJ7     A     D335Y         Disease     N     Y     N
     LDLR_HUMAN     D482H     1LRX     B     D482H         Disease     Y     Y     N
     LDLR_HUMAN      D90N     1LDR     A      D27N         Disease     N     Y     N
     LDLR_HUMAN     F403L     1LRX     B     F403L         Disease     N     Y     N
     LDLR_HUMAN     H327Y     1HJ7     A     H306Y         Disease     N     Y     N
     LDLR_HUMAN     I423T     1LRX     B     I423T         Disease     N     Y     N
     LDLR_HUMAN     L401V     1LRX     B     L401V         Disease     N     Y     N
     LDLR_HUMAN     L414R     1LRX     B     L414R         Disease     Y     Y     N
     LDLR_HUMAN     L432V     1LRX     B     L432V         Disease     N     Y     N
     LDLR_HUMAN     L568V     1LRX     B     L568V         Disease     N     Y     N
     LDLR_HUMAN     N564H     1LRX     B     N564H         Disease     N     Y     N
     LDLR_HUMAN     P608S     1LRX     B     P608S         Disease     N     Y     N
     LDLR_HUMAN     P649L     1LRX     B     P649L         Disease     N     Y     N
     LDLR_HUMAN     Q366R     1HJ7     A     Q345R         Disease     Y     Y     N
     LDLR_HUMAN      Q92E     1LDR     A      Q29E         Disease     N     Y     N
     LDLR_HUMAN     R350P     1HJ7     A     R329P         Disease     N     Y     N
     LDLR_HUMAN     R416Q     1LRX     B     R416Q         Disease     N     Y     N
     LDLR_HUMAN     R416W     1LRX     B     R416W         Disease     N     Y     N
     LDLR_HUMAN     R633C     1LRX     B     R633C         Disease     Y     Y     N
     LDLR_HUMAN      R78C     1LDR     A      R15C         Disease     N     Y     N
     LDLR_HUMAN      S56P     1LDL     A      S35P         Disease     N     Y     N
     LDLR_HUMAN     V468I     1LRX     B     V468I    Polymorphism     N     Y     N
     LDLR_HUMAN     W483R     1LRX     B     W483R         Disease     N     Y     N
     LEG2_HUMAN     V119I     1HLC     A     V119I    Polymorphism     Y     Y     N
     LEG3_HUMAN     R183K     2NMO     A     R183K    Polymorphism     Y     Y     N
     LEG9_HUMAN       G5S     2ZHN     A       G5S    Polymorphism     N     Y     N
     LGUL_HUMAN      C19Y     1QIP     B      C18Y    Polymorphism     N     Y     N
     LGUL_HUMAN     E111A     1QIP     B     E110A    Polymorphism     Y     Y     N
    LIGO1_HUMAN     S183F     2ID5     B     S144F    Polymorphism     N     N     N
    LKHA4_HUMAN     Y131H     3FUN     A     Y130H    Polymorphism     N     Y     N
    LMBL1_HUMAN     I479M     1OZ2     A     I479M    Polymorphism     Y     Y     N
     LMNA_HUMAN     A529V     1IVT     A     A529V         Disease     N     Y     N
     LMNA_HUMAN     D446V     1IVT     A     D446V         Disease     N     Y     N
     LMNA_HUMAN     E317K     1X8Y     A     E317K         Disease     N     Y     N
     LMNA_HUMAN     G465D     1IVT     A     G465D         Disease     N     Y     N
     LMNA_HUMAN     K486N     1IVT     A     K486N         Disease     N     Y     N
     LMNA_HUMAN     K542N     1IVT     A     K542N         Disease     N     Y     N
     LMNA_HUMAN     L530P     1IVT     A     L530P         Disease     N     Y     N
     LMNA_HUMAN     N456I     1IVT     A     N456I         Disease     Y     Y     N
     LMNA_HUMAN     R349L     1X8Y     A     R349L         Disease     N     Y     N
     LMNA_HUMAN     R377H     1X8Y     A     R377H         Disease     N     Y     N
     LMNA_HUMAN     R377L     1X8Y     A     R377L         Disease     N     Y     N
     LMNA_HUMAN     R435C     1IVT     A     R435C         Disease     N     Y     N
     LMNA_HUMAN     R453W     1IVT     A     R453W         Disease     N     Y     N
     LMNA_HUMAN     R471C     1IVT     A     R471C         Disease     N     Y     N
     LMNA_HUMAN     R482L     1IVT     A     R482L         Disease     N     Y     N
     LMNA_HUMAN     R482Q     1IVT     A     R482Q         Disease     N     Y     N
     LMNA_HUMAN     R482W     1IVT     A     R482W         Disease     N     Y     N
     LMNA_HUMAN     R527C     1IVT     A     R527C         Disease     N     Y     N
     LMNA_HUMAN     R527H     1IVT     A     R527H         Disease     N     Y     N
     LMNA_HUMAN     R527P     1IVT     A     R527P         Disease     N     Y     N
     LMNA_HUMAN     R541H     1IVT     A     R541H         Disease     N     Y     N
     LMNA_HUMAN     R541S     1IVT     A     R541S         Disease     N     Y     N
     LMNA_HUMAN     T528R     1IVT     A     T528R         Disease     N     Y     N
     LMNA_HUMAN     Y481H     1IVT     A     Y481H         Disease     N     Y     N
    LMNB1_HUMAN     A501V     3HN9     A     A501V    Polymorphism     N     Y     N
    LOX15_HUMAN     A461P     2ABT     A     A460P    Polymorphism     N     Y     N
    LOX15_HUMAN      D90H     2ABT     A      D89H    Polymorphism     N     Y     N
    LOX15_HUMAN     G102V     2ABT     A     G101V    Polymorphism     N     Y     N
    LOX15_HUMAN     N103K     2ABT     A     N102K    Polymorphism     N     Y     N
    LOX15_HUMAN     R205Q     2ABT     A     R204Q    Polymorphism     N     Y     N
    LOX15_HUMAN     T560M     2ABT     A     T559M    Polymorphism     N     Y     N
    LOX15_HUMAN     V239M     2ABT     A     V238M    Polymorphism     N     Y     N
     LOX5_HUMAN     E254K     2ABV     A     E253K    Polymorphism     Y     Y     N
     LPPL_HUMAN      V28A     1G86     A      V28A    Polymorphism     Y     Y     N
     LSHB_HUMAN      A18T     1M92     A      A18T    Polymorphism     N     Y     N
     LSHB_HUMAN     G122S     1M92     A     G122S    Polymorphism     N     Y     N
     LSHB_HUMAN      I35T     1M92     A      I35T    Polymorphism     N     Y     N
     LSHB_HUMAN      M15I     1M92     A      M15I    Polymorphism     N     Y     N
     LSHB_HUMAN      Q74R     1M92     A      Q74R         Disease     N     Y     N
     LSHB_HUMAN      W28R     1M92     A      W28R    Polymorphism     Y     Y     N
     LSHR_HUMAN     C131R     1LUT     A     C131R         Disease     N     Y     N
    LTC4S_HUMAN     R142Q     2PNO     A     R142Q    Polymorphism     N     Y     N
     LY96_HUMAN      G56R     2E56     A      G56R    Polymorphism     N     Y     N
     LY96_HUMAN     P157S     2E56     A     P157S    Polymorphism     N     Y     N
    LYAM1_HUMAN     F193L     3CFW     A     F155L    Polymorphism     Y     Y     N
    LYAM2_HUMAN     C130W     1G1T     A     C109W    Polymorphism     N     Y     N
    LYAM2_HUMAN      M31I     1G1T     A      M10I    Polymorphism     N     Y     N
    LYAM2_HUMAN     S149R     1G1T     A     S128R    Polymorphism     Y     Y     N
    LYAM3_HUMAN     G179R     1FSB     A      G20R    Polymorphism     N     Y     N
     LYSC_HUMAN      D85H     1JSF     A      D67H         Disease     N     Y     N
     LYSC_HUMAN      I74T     1JSF     A      I56T         Disease     N     Y     N
     LYSC_HUMAN      T88N     1JSF     A      T70N    Polymorphism     N     Y     N
     M3K2_HUMAN     I110V     2NPT     D     I110V    Polymorphism     N     N     Y
     MBL2_HUMAN     N214Y     1HUP     A     N194Y    Polymorphism     N     Y     N
    MCFD2_HUMAN     D129E     2VRG     A     D129E         Disease     N     Y     N
    MCFD2_HUMAN     I136T     2VRG     A     I136T         Disease     N     Y     N
      MCP_HUMAN     D266N     1HR4     A     D108N    Polymorphism     N     Y     N
      MCP_HUMAN     P165S     1HR4     A       P7S         Disease     N     Y     N
      MCP_HUMAN      R59Q     2O39     C      R25Q    Polymorphism     N     Y     N
      MCP_HUMAN     S240P     1HR4     A      S82P         Disease     N     Y     N
    MD1L1_HUMAN     E511K     1GO4     G     E511K    Polymorphism     N     Y     N
    MD1L1_HUMAN     E516K     1GO4     G     E516K         Disease     N     Y     N
    MD1L1_HUMAN     E569K     1GO4     G     E569K         Disease     N     Y     N
    MD1L1_HUMAN     R556C     1GO4     G     R556C         Disease     N     Y     N
    MD1L1_HUMAN     R556H     1GO4     G     R556H         Disease     N     Y     N
    MD1L1_HUMAN     R558H     1GO4     G     R558H         Disease     N     Y     N
    MD1L1_HUMAN     R572H     1GO4     G     R572H         Disease     N     Y     N
    MD1L1_HUMAN     T500M     1GO4     G     T500M    Polymorphism     N     Y     N
     MDC1_HUMAN    R1904Q     2ETX     B    R1904Q    Polymorphism     N     Y     N
     MECR_HUMAN      L96F     2VCY     A      L96F    Polymorphism     Y     Y     N
     MECR_HUMAN     R227K     2VCY     A     R227K    Polymorphism     Y     Y     N
     MECR_HUMAN     R258L     2VCY     A     R258L    Polymorphism     Y     Y     N
     MERL_HUMAN     E106G     1H4R     A     E106G         Disease     N     Y     N
     MERL_HUMAN      F62S     1H4R     A      F62S         Disease     N     Y     N
     MERL_HUMAN     G197C     1H4R     A     G197C         Disease     N     Y     N
     MERL_HUMAN     I273F     1H4R     A     I273F         Disease     N     Y     N
     MERL_HUMAN     L141P     1H4R     A     L141P         Disease     N     Y     N
     MERL_HUMAN     L234R     1H4R     A     L234R         Disease     N     Y     N
     MERL_HUMAN      M77V     1H4R     A      M77V         Disease     N     Y     N
     MERL_HUMAN     N220Y     1H4R     A     N220Y         Disease     N     Y     N
      MET_HUMAN     A320V     1UX3     A     A320V    Polymorphism     N     N     Y
      MET_HUMAN    D1228H     2G15     A    D1228H         Disease     N     N     Y
      MET_HUMAN    D1228N     2G15     A    D1228N         Disease     N     N     Y
      MET_HUMAN     E168D     1UX3     A     E168D    Polymorphism     N     N     Y
      MET_HUMAN    H1094L     2G15     A    H1094L         Disease     Y     N     Y
      MET_HUMAN    H1094R     2G15     A    H1094R         Disease     N     N     Y
      MET_HUMAN    H1094Y     2G15     A    H1094Y         Disease     N     N     Y
      MET_HUMAN    H1106D     2G15     A    H1106D         Disease     N     N     Y
      MET_HUMAN     I316M     1UX3     A     I316M    Polymorphism     N     N     Y
      MET_HUMAN    K1244R     2G15     A    K1244R         Disease     N     N     Y
      MET_HUMAN    L1195V     2G15     A    L1195V         Disease     N     N     Y
      MET_HUMAN     L238S     1UX3     A     L238S    Polymorphism     N     N     Y
      MET_HUMAN    M1131T     2G15     A    M1131T         Disease     N     N     Y
      MET_HUMAN    M1250I     2G15     A    M1250I         Disease     N     N     Y
      MET_HUMAN    M1250T     2G15     A    M1250T         Disease     Y     N     Y
      MET_HUMAN     N375S     1UX3     A     N375S    Polymorphism     Y     N     Y
      MET_HUMAN     R143Q     1UX3     A     R143Q    Polymorphism     N     N     Y
      MET_HUMAN     S156L     1UX3     A     S156L    Polymorphism     N     N     Y
      MET_HUMAN    T1173I     2G15     A    T1173I         Disease     N     N     Y
      MET_HUMAN    V1092I     2G15     A    V1092I         Disease     N     N     Y
      MET_HUMAN    V1188L     2G15     A    V1188L         Disease     N     N     Y
      MET_HUMAN    V1220I     2G15     A    V1220I         Disease     N     N     Y
      MET_HUMAN    Y1230C     2G15     A    Y1230C         Disease     N     N     Y
      MET_HUMAN    Y1230D     2G15     A    Y1230D         Disease     N     N     Y
      MET_HUMAN    Y1230H     2G15     A    Y1230H         Disease     N     N     Y
     MK14_HUMAN     D343G     1WBS     A     D343G    Polymorphism     N     N     Y
    MMP13_HUMAN     D390G     1PEX     A     D385G    Polymorphism     N     Y     N
    MMP13_HUMAN      F75S     1UC1     A      F75S         Disease     N     Y     N
    MMP13_HUMAN       H2L     1UC1     A       H2L    Polymorphism     N     Y     N
    MMP14_HUMAN     D273N     1BQQ     M     D273N    Polymorphism     Y     Y     N
    MMP14_HUMAN     I233V     1BQQ     M     I233V    Polymorphism     N     Y     N
    MMP14_HUMAN     M355I     3C7X     A     M355I    Polymorphism     N     Y     N
    MMP14_HUMAN     R431H     3C7X     A     R431H    Polymorphism     N     Y     N
     MMP1_HUMAN     D252G     1HFC     A     D252G    Polymorphism     N     Y     N
     MMP1_HUMAN     I191V     1HFC     A     I191V    Polymorphism     N     Y     N
     MMP1_HUMAN     R262S     1HFC     A     R262S    Polymorphism     N     Y     N
    MMP20_HUMAN     D139N     2JSD     A     D139N    Polymorphism     N     Y     N
    MMP20_HUMAN     I169L     2JSD     A     I169L    Polymorphism     Y     Y     N
     MMP2_HUMAN     V621L     1GEN     A     V621L    Polymorphism     N     N     N
     MMP7_HUMAN     G137D     1MMQ     A     G142D    Polymorphism     N     Y     N
     MMP7_HUMAN     P241L     1MMQ     A     P245L    Polymorphism     N     Y     N
     MMP8_HUMAN     D193V     1I76     A     D173V    Polymorphism     N     Y     N
     MMP8_HUMAN     G154E     1I76     A     G134E    Polymorphism     N     Y     N
     MMP8_HUMAN     N246Y     1I76     A     N226Y    Polymorphism     N     Y     N
    MPIP2_HUMAN     E548K     1QB0     A     E534K    Polymorphism     N     Y     N
     MPRI_HUMAN    G1619R     1GP0     A    G1619R    Polymorphism     Y     N     Y
     MSMB_HUMAN      D80A     2IZ3     A      D60A    Polymorphism     N     Y     N
     MSMB_HUMAN      D92G     2IZ3     A      D72G    Polymorphism     N     Y     N
     MSMB_HUMAN      E91G     2IZ3     A      E71G    Polymorphism     N     Y     N
     MSMB_HUMAN      I25M     2IZ3     A       I5M    Polymorphism     N     Y     N
     MSMB_HUMAN      I87T     2IZ3     A      I67T    Polymorphism     N     Y     N
     MSMB_HUMAN      Q53R     2IZ3     A      Q33R    Polymorphism     N     Y     N
     MSMB_HUMAN      V98L     2IZ3     A      V78L    Polymorphism     N     Y     N
     MSMB_HUMAN      W52R     2IZ3     A      W32R    Polymorphism     N     Y     N
    MYD88_HUMAN     R196C     2Z5V     A      R49C         Disease     N     Y     N
     MYH7_HUMAN     A196T     1IK2     A     A196T         Disease     Y     Y     N
     MYH7_HUMAN     A223T     1IK2     A     A223T         Disease     N     Y     N
     MYH7_HUMAN      A26V     1IK2     A      A26V         Disease     N     Y     N
     MYH7_HUMAN     A355T     1IK2     A     A355T         Disease     N     Y     N
     MYH7_HUMAN     A385V     1IK2     A     A385V         Disease     N     Y     N
     MYH7_HUMAN     A428V     1IK2     A     A428V         Disease     N     Y     N
     MYH7_HUMAN     A430E     1IK2     A     A430E         Disease     N     Y     N
     MYH7_HUMAN     A550V     1IK2     A     A550V         Disease     N     Y     N
     MYH7_HUMAN     A728V     1IK2     A     A728V         Disease     N     Y     N
     MYH7_HUMAN     A742E     1IK2     A     A742E         Disease     N     Y     N
     MYH7_HUMAN     A797T     1IK2     A     A797T         Disease     N     Y     N
     MYH7_HUMAN     A901G     2FXM     A     A901G         Disease     Y     Y     N
     MYH7_HUMAN     C905F     2FXM     A     C905F         Disease     N     Y     N
     MYH7_HUMAN     D107E     1IK2     A     D107E    Polymorphism     N     Y     N
     MYH7_HUMAN       D3A     1IK2     A       D3A    Polymorphism     N     Y     N
     MYH7_HUMAN     D587V     1IK2     A     D587V         Disease     N     Y     N
     MYH7_HUMAN     D778E     1IK2     A     D778E         Disease     N     Y     N
     MYH7_HUMAN     D778G     1IK2     A     D778G         Disease     N     Y     N
     MYH7_HUMAN     D778V     1IK2     A     D778V         Disease     N     Y     N
     MYH7_HUMAN     D906G     2FXM     A     D906G         Disease     N     Y     N
     MYH7_HUMAN     D928N     2FXM     A     D928N         Disease     N     Y     N
     MYH7_HUMAN     D953H     2FXM     A     D953H         Disease     N     Y     N
     MYH7_HUMAN     E328G     1IK2     A     E328G         Disease     N     Y     N
     MYH7_HUMAN     E466Q     1IK2     A     E466Q    Polymorphism     N     Y     N
     MYH7_HUMAN     E483K     1IK2     A     E483K         Disease     N     Y     N
     MYH7_HUMAN     E499K     1IK2     A     E499K         Disease     N     Y     N
     MYH7_HUMAN     E500A     1IK2     A     E500A         Disease     N     Y     N
     MYH7_HUMAN     E743D     1IK2     A     E743D         Disease     Y     Y     N
     MYH7_HUMAN     E774V     1IK2     A     E774V         Disease     N     Y     N
     MYH7_HUMAN     E846Q     2FXM     A     E846Q         Disease     N     Y     N
     MYH7_HUMAN     E894G     2FXM     A     E894G         Disease     N     Y     N
     MYH7_HUMAN     E921K     2FXM     A     E921K         Disease     N     Y     N
     MYH7_HUMAN     E924K     2FXM     A     E924K         Disease     N     Y     N
     MYH7_HUMAN     E924Q     2FXM     A     E924Q         Disease     N     Y     N
     MYH7_HUMAN     E927K     2FXM     A     E927K         Disease     N     Y     N
     MYH7_HUMAN     E930K     2FXM     A     E930K         Disease     N     Y     N
     MYH7_HUMAN     E931K     2FXM     A     E931K         Disease     Y     Y     N
     MYH7_HUMAN     E935K     2FXM     A     E935K         Disease     Y     Y     N
     MYH7_HUMAN     E949K     2FXM     A     E949K         Disease     N     Y     N
     MYH7_HUMAN     F244L     1IK2     A     F244L         Disease     N     Y     N
     MYH7_HUMAN     F312C     1IK2     A     F312C         Disease     N     Y     N
     MYH7_HUMAN     F513C     1IK2     A     F513C         Disease     N     Y     N
     MYH7_HUMAN     F764L     1IK2     A     F764L         Disease     Y     Y     N
     MYH7_HUMAN     G256E     1IK2     A     G256E         Disease     Y     Y     N
     MYH7_HUMAN     G407V     1IK2     A     G407V         Disease     N     Y     N
     MYH7_HUMAN     G425R     1IK2     A     G425R         Disease     N     Y     N
     MYH7_HUMAN     G571R     1IK2     A     G571R         Disease     N     Y     N
     MYH7_HUMAN     G584R     1IK2     A     G584R         Disease     N     Y     N
     MYH7_HUMAN     G584S     1IK2     A     G584S         Disease     N     Y     N
     MYH7_HUMAN     G716R     1IK2     A     G716R         Disease     N     Y     N
     MYH7_HUMAN     G733E     1IK2     A     G733E         Disease     N     Y     N
     MYH7_HUMAN     G741R     1IK2     A     G741R         Disease     N     Y     N
     MYH7_HUMAN     G741W     1IK2     A     G741W         Disease     N     Y     N
     MYH7_HUMAN     G768R     1IK2     A     G768R         Disease     N     Y     N
     MYH7_HUMAN     G823E     1IK2     A     G823E         Disease     N     Y     N
     MYH7_HUMAN     H576R     1IK2     A     H576R         Disease     N     Y     N
     MYH7_HUMAN     I201T     1IK2     A     I201T         Disease     N     Y     N
     MYH7_HUMAN     I263M     1IK2     A     I263M         Disease     N     Y     N
     MYH7_HUMAN     I263T     1IK2     A     I263T         Disease     N     Y     N
     MYH7_HUMAN     I443T     1IK2     A     I443T         Disease     N     Y     N
     MYH7_HUMAN     I511F     1IK2     A     I511F         Disease     N     Y     N
     MYH7_HUMAN     I511T     1IK2     A     I511T         Disease     N     Y     N
     MYH7_HUMAN     I736M     1IK2     A     I736M         Disease     N     Y     N
     MYH7_HUMAN     I736T     1IK2     A     I736T         Disease     N     Y     N
     MYH7_HUMAN     K146N     1IK2     A     K146N         Disease     N     Y     N
     MYH7_HUMAN     K207Q     1IK2     A     K207Q         Disease     N     Y     N
     MYH7_HUMAN     K351E     1IK2     A     K351E         Disease     N     Y     N
     MYH7_HUMAN     K383N     1IK2     A     K383N         Disease     Y     Y     N
     MYH7_HUMAN     K450E     1IK2     A     K450E         Disease     Y     Y     N
     MYH7_HUMAN     K450T     1IK2     A     K450T         Disease     N     Y     N
     MYH7_HUMAN     K615N     1IK2     A     K615N         Disease     N     Y     N
     MYH7_HUMAN     K615Q     1IK2     A     K615Q         Disease     N     Y     N
     MYH7_HUMAN     L227V     1IK2     A     L227V         Disease     N     Y     N
     MYH7_HUMAN     L390V     1IK2     A     L390V         Disease     N     Y     N
     MYH7_HUMAN     L517M     1IK2     A     L517M         Disease     N     Y     N
     MYH7_HUMAN     L601V     1IK2     A     L601V         Disease     N     Y     N
     MYH7_HUMAN     L796F     1IK2     A     L796F         Disease     Y     Y     N
     MYH7_HUMAN     L908V     2FXM     A     L908V         Disease     N     Y     N
     MYH7_HUMAN     M349T     1IK2     A     M349T         Disease     N     Y     N
     MYH7_HUMAN     M435T     1IK2     A     M435T         Disease     N     Y     N
     MYH7_HUMAN     M515R     1IK2     A     M515R         Disease     N     Y     N
     MYH7_HUMAN     M515V     1IK2     A     M515V         Disease     N     Y     N
     MYH7_HUMAN     M659I     1IK2     A     M659I         Disease     N     Y     N
     MYH7_HUMAN     M822L     1IK2     A     M822L         Disease     N     Y     N
     MYH7_HUMAN     M822T     1IK2     A     M822T         Disease     N     Y     N
     MYH7_HUMAN     M852T     2FXM     A     M852T         Disease     N     Y     N
     MYH7_HUMAN     M877K     2FXM     A     M877K         Disease     Y     Y     N
     MYH7_HUMAN     N187K     1IK2     A     N187K         Disease     N     Y     N
     MYH7_HUMAN     N232S     1IK2     A     N232S         Disease     N     Y     N
     MYH7_HUMAN     N479S     1IK2     A     N479S         Disease     N     Y     N
     MYH7_HUMAN     N602S     1IK2     A     N602S         Disease     N     Y     N
     MYH7_HUMAN     N696S     1IK2     A     N696S         Disease     N     Y     N
     MYH7_HUMAN     P211L     1IK2     A     P211L         Disease     N     Y     N
     MYH7_HUMAN     P731L     1IK2     A     P731L         Disease     N     Y     N
     MYH7_HUMAN     Q222K     1IK2     A     Q222K         Disease     N     Y     N
     MYH7_HUMAN     Q595R     1IK2     A     Q595R         Disease     N     Y     N
     MYH7_HUMAN     Q734E     1IK2     A     Q734E         Disease     N     Y     N
     MYH7_HUMAN     Q734P     1IK2     A     Q734P         Disease     N     Y     N
     MYH7_HUMAN     Q882E     2FXM     A     Q882E         Disease     N     Y     N
     MYH7_HUMAN     R143G     1IK2     A     R143G         Disease     N     Y     N
     MYH7_HUMAN     R143Q     1IK2     A     R143Q         Disease     N     Y     N
     MYH7_HUMAN     R143W     1IK2     A     R143W         Disease     N     Y     N
     MYH7_HUMAN     R190T     1IK2     A     R190T         Disease     N     Y     N
     MYH7_HUMAN     R204H     1IK2     A     R204H         Disease     N     Y     N
     MYH7_HUMAN     R249Q     1IK2     A     R249Q         Disease     Y     Y     N
     MYH7_HUMAN     R403L     1IK2     A     R403L         Disease     Y     Y     N
     MYH7_HUMAN     R403Q     1IK2     A     R403Q         Disease     N     Y     N
     MYH7_HUMAN     R403W     1IK2     A     R403W         Disease     N     Y     N
     MYH7_HUMAN     R453C     1IK2     A     R453C         Disease     N     Y     N
     MYH7_HUMAN     R453H     1IK2     A     R453H         Disease     Y     Y     N
     MYH7_HUMAN     R663C     1IK2     A     R663C         Disease     N     Y     N
     MYH7_HUMAN     R663H     1IK2     A     R663H         Disease     N     Y     N
     MYH7_HUMAN     R663S     1IK2     A     R663S         Disease     N     Y     N
     MYH7_HUMAN     R671C     1IK2     A     R671C         Disease     N     Y     N
     MYH7_HUMAN     R694C     1IK2     A     R694C         Disease     N     Y     N
     MYH7_HUMAN     R694H     1IK2     A     R694H         Disease     N     Y     N
     MYH7_HUMAN     R712L     1IK2     A     R712L         Disease     N     Y     N
     MYH7_HUMAN     R719Q     1IK2     A     R719Q         Disease     Y     Y     N
     MYH7_HUMAN     R719W     1IK2     A     R719W         Disease     N     Y     N
     MYH7_HUMAN     R723C     1IK2     A     R723C         Disease     N     Y     N
     MYH7_HUMAN     R723G     1IK2     A     R723G         Disease     N     Y     N
     MYH7_HUMAN     R787C     1IK2     A     R787C         Disease     N     Y     N
     MYH7_HUMAN     R787H     1IK2     A     R787H         Disease     N     Y     N
     MYH7_HUMAN     R858C     2FXM     A     R858C         Disease     N     Y     N
     MYH7_HUMAN     R858H     2FXM     A     R858H         Disease     N     Y     N
     MYH7_HUMAN     R869C     2FXM     A     R869C         Disease     N     Y     N
     MYH7_HUMAN     R869G     2FXM     A     R869G         Disease     N     Y     N
     MYH7_HUMAN     R869H     2FXM     A     R869H         Disease     N     Y     N
     MYH7_HUMAN     R870C     2FXM     A     R870C         Disease     N     Y     N
     MYH7_HUMAN     R870H     2FXM     A     R870H         Disease     N     Y     N
     MYH7_HUMAN     S148I     1IK2     A     S148I         Disease     N     Y     N
     MYH7_HUMAN     S532P     1IK2     A     S532P         Disease     N     Y     N
     MYH7_HUMAN     S642L     1IK2     A     S642L         Disease     N     Y     N
     MYH7_HUMAN     S782N     1IK2     A     S782N         Disease     N     Y     N
     MYH7_HUMAN     T124I     1IK2     A     T124I         Disease     N     Y     N
     MYH7_HUMAN     T188N     1IK2     A     T188N         Disease     N     Y     N
     MYH7_HUMAN     T412N     1IK2     A     T412N         Disease     Y     Y     N
     MYH7_HUMAN     T441M     1IK2     A     T441M         Disease     N     Y     N
     MYH7_HUMAN     V186L     1IK2     A     V186L         Disease     N     Y     N
     MYH7_HUMAN     V320M     1IK2     A     V320M         Disease     N     Y     N
     MYH7_HUMAN      V39M     1IK2     A      V39M         Disease     Y     Y     N
     MYH7_HUMAN     V404L     1IK2     A     V404L         Disease     N     Y     N
     MYH7_HUMAN     V404M     1IK2     A     V404M         Disease     Y     Y     N
     MYH7_HUMAN     V406M     1IK2     A     V406M         Disease     N     Y     N
     MYH7_HUMAN     V411I     1IK2     A     V411I         Disease     N     Y     N
     MYH7_HUMAN     V440M     1IK2     A     V440M         Disease     N     Y     N
     MYH7_HUMAN      V59I     1IK2     A      V59I         Disease     N     Y     N
     MYH7_HUMAN     V606M     1IK2     A     V606M         Disease     N     Y     N
     MYH7_HUMAN     V698A     1IK2     A     V698A         Disease     Y     Y     N
     MYH7_HUMAN     V763G     1IK2     A     V763G         Disease     N     Y     N
     MYH7_HUMAN     V763M     1IK2     A     V763M         Disease     N     Y     N
     MYH7_HUMAN     V824I     1IK2     A     V824I         Disease     N     Y     N
     MYH7_HUMAN     Y115H     1IK2     A     Y115H         Disease     N     Y     N
     MYH7_HUMAN     Y162C     1IK2     A     Y162C         Disease     N     Y     N
     MYH7_HUMAN     Y501C     1IK2     A     Y501C         Disease     N     Y     N
    MYPC3_HUMAN     D769N     1GXE     A     D130N         Disease     N     N     N
    MYPC3_HUMAN     E758D     1GXE     A     E119D         Disease     N     N     N
    MYPC3_HUMAN       G5R     2K1M     A       G4R         Disease     N     N     N
    MYPC3_HUMAN     L668H     1GXE     A      L29H         Disease     N     N     N
    MYPC3_HUMAN     N754K     1GXE     A     N115K         Disease     N     N     N
    MYPC3_HUMAN     R653H     1GXE     A      R14H         Disease     N     N     N
    MYPC3_HUMAN     R667H     1GXE     A      R28H         Disease     N     N     N
    MYPC3_HUMAN     R667P     1GXE     A      R28P         Disease     N     N     N
    MYPC3_HUMAN     R732C     1GXE     A      R93C         Disease     N     N     N
    MYPC3_HUMAN      T59A     2K1M     A      T58A         Disease     N     N     N
     NADC_HUMAN     A158V     2JBM     A     A160V    Polymorphism     Y     Y     N
     NADC_HUMAN     A195T     2JBM     A     A197T    Polymorphism     N     Y     N
     NAGK_HUMAN      A60V     2CH6     A      A60V    Polymorphism     N     N     Y
     NAGK_HUMAN      W38R     2CH6     A      W38R    Polymorphism     N     N     Y
    NB5R3_HUMAN     A179V     1UMK     A     A178V         Disease     Y     Y     N
    NB5R3_HUMAN     C204R     1UMK     A     C203R         Disease     N     Y     N
    NB5R3_HUMAN     C204Y     1UMK     A     C203Y         Disease     N     Y     N
    NB5R3_HUMAN     G292D     1UMK     A     G291D         Disease     N     Y     N
    NB5R3_HUMAN     L149P     1UMK     A     L148P         Disease     N     Y     N
    NB5R3_HUMAN      L73P     1UMK     A      L72P         Disease     N     Y     N
    NB5R3_HUMAN      R58Q     1UMK     A      R57Q         Disease     N     Y     N
    NB5R3_HUMAN     S128P     1UMK     A     S127P         Disease     N     Y     N
    NB5R3_HUMAN      S66P     1UMK     A      S65P    Polymorphism     N     Y     N
    NB5R3_HUMAN     T117S     1UMK     A     T116S    Polymorphism     Y     Y     N
    NB5R3_HUMAN     V106M     1UMK     A     V105M         Disease     Y     Y     N
     NCF1_HUMAN     A308V     1NG2     A     A308V    Polymorphism     N     N     N
     NCF1_HUMAN     D166N     1NG2     A     D166N    Polymorphism     N     N     N
     NCF1_HUMAN     G262S     1NG2     A     G262S    Polymorphism     N     N     N
     NCF1_HUMAN     K258E     1NG2     A     K258E    Polymorphism     N     N     N
     NCF1_HUMAN     T160S     1NG2     A     T160S    Polymorphism     N     N     N
     NCF2_HUMAN     A128V     1E96     B     A128V         Disease     N     N     N
     NCF2_HUMAN      G78E     1E96     B      G78E         Disease     N     N     N
     NCF2_HUMAN     K181R     1E96     B     K181R    Polymorphism     Y     N     N
     NCF2_HUMAN      R77Q     1E96     B      R77Q         Disease     N     N     N
     NCPR_HUMAN     P225L     1B1C     A     P165L    Polymorphism     N     Y     N
     NCPR_HUMAN     Y178D     1B1C     A     Y118D         Disease     N     Y     N
    NCTR1_HUMAN      K82Q     1OLL     A      K58Q    Polymorphism     Y     Y     N
    NCTR2_HUMAN      M75V     1HKF     A      M57V    Polymorphism     Y     Y     N
    NEIL2_HUMAN     P304T     1VZP     A     P304T    Polymorphism     Y     Y     N
    NEIL2_HUMAN     R257L     1VZP     A     R257L    Polymorphism     Y     Y     N
     NEMO_HUMAN     A288G     3FX0     B    A1288G         Disease     N     Y     N
     NEMO_HUMAN     A323P     3FX0     B    A1323P         Disease     N     Y     N
     NEMO_HUMAN     D311N     3FX0     B    D1311N         Disease     Y     Y     N
     NEMO_HUMAN     E315A     3FX0     B    E1315A         Disease     N     Y     N
     NEMO_HUMAN      E57K     3BRV     D      E57K         Disease     N     Y     N
     NEMO_HUMAN     L227P     3CL3     D     L227P         Disease     N     Y     N
     NEMO_HUMAN     R319Q     3FX0     B    R1319Q         Disease     N     Y     N
      NF1_HUMAN    A1785S     2D4Q     A    A1764S         Disease     N     Y     N
      NF1_HUMAN    I1605V     2D4Q     A    I1584V         Disease     N     Y     N
      NF1_HUMAN    R1611W     2D4Q     A    R1590W         Disease     N     Y     N
    NFAC2_HUMAN     H446R     1A02     N     H446R    Polymorphism     Y     Y     N
    NH2L1_HUMAN      T19N     2OZB     A      T19N    Polymorphism     N     Y     N
    NKG2D_HUMAN     N177S     1MPU     A     N177S    Polymorphism     N     Y     N
    NMRL1_HUMAN     P252L     2WM3     A     P252L    Polymorphism     Y     Y     N
    NMRL1_HUMAN      T23I     2WM3     A      T23I    Polymorphism     N     Y     N
     NOS2_HUMAN     R221W     3E7G     C     R221W    Polymorphism     Y     Y     N
    NPY1R_HUMAN     K374T     2IIL     _     K374T    Polymorphism     N     Y     N
    NPY4R_HUMAN      A99S     2IK5     _      A99S    Polymorphism     Y     Y     N
    NPY4R_HUMAN     R240C     2IK5     _     R240C    Polymorphism     Y     Y     N
     NQO1_HUMAN     P187S     1D4A     A     P186S    Polymorphism     Y     Y     N
     NQO1_HUMAN     Q269H     1D4A     A     Q268H    Polymorphism     N     Y     N
     NQO1_HUMAN     R139W     1D4A     A     R138W    Polymorphism     N     Y     N
     NQO2_HUMAN      E29G     1SG0     A      E28G    Polymorphism     Y     Y     N
     NQO2_HUMAN      F47L     1SG0     A      F46L    Polymorphism     Y     Y     N
     NQO2_HUMAN      G58D     1SG0     A      G57D    Polymorphism     N     Y     N
     NQO2_HUMAN      K16R     1SG0     A      K15R    Polymorphism     N     Y     N
     NQO2_HUMAN     V184A     1SG0     A     V183A    Polymorphism     N     Y     N
     NT5C_HUMAN      P68L     2I7D     A      P68L    Polymorphism     N     Y     N
    NTRK1_HUMAN     L213P     2IFG     A     L213P         Disease     N     N     Y
    NTRK1_HUMAN      L93P     2IFG     A      L93P         Disease     N     N     Y
    NTRK1_HUMAN      Q80R     2IFG     A      Q80R    Polymorphism     N     N     Y
    NTRK1_HUMAN     R260G     2IFG     A     R260G    Polymorphism     N     N     Y
    NTRK1_HUMAN      R85S     2IFG     A      R85S    Polymorphism     N     N     Y
    NTRK1_HUMAN     T237M     2IFG     A     T237M    Polymorphism     N     N     Y
    NTRK1_HUMAN     V238G     2IFG     A     V238G    Polymorphism     N     N     Y
    NTRK2_HUMAN     G309R     1WWB     X     G309R    Polymorphism     N     N     Y
    NTRK2_HUMAN     N338Y     1WWB     X     N338Y    Polymorphism     N     N     Y
    NUDT5_HUMAN     I123T     2DSC     A     I123T    Polymorphism     N     Y     N
    NUP62_HUMAN     A233S     2H4D     A     A233S    Polymorphism     N     N     Y
    NUP62_HUMAN     G139S     2H4D     A     G139S    Polymorphism     Y     N     Y
    NUP62_HUMAN     Q391P     2H4D     A     Q391P         Disease     N     N     Y
    NUP62_HUMAN     S283T     2H4D     A     S283T    Polymorphism     N     N     Y
      OAT_HUMAN     A226V     2OAT     A     A226V         Disease     N     Y     N
      OAT_HUMAN     A270P     2OAT     A     A270P         Disease     N     Y     N
      OAT_HUMAN     C394R     2OAT     A     C394R         Disease     N     Y     N
      OAT_HUMAN      C93F     2OAT     A      C93F         Disease     N     Y     N
      OAT_HUMAN     G353D     2OAT     A     G353D         Disease     N     Y     N
      OAT_HUMAN     G375A     2OAT     A     G375A         Disease     N     Y     N
      OAT_HUMAN     H319Y     2OAT     A     H319Y         Disease     N     Y     N
      OAT_HUMAN     L402P     2OAT     A     L402P         Disease     Y     Y     N
      OAT_HUMAN     L437F     2OAT     A     L437F    Polymorphism     N     Y     N
      OAT_HUMAN      N54K     2OAT     A      N54K         Disease     N     Y     N
      OAT_HUMAN      N89K     2OAT     A      N89K         Disease     N     Y     N
      OAT_HUMAN     P241L     2OAT     A     P241L         Disease     N     Y     N
      OAT_HUMAN     P417L     2OAT     A     P417L         Disease     N     Y     N
      OAT_HUMAN      Q90E     2OAT     A      Q90E         Disease     N     Y     N
      OAT_HUMAN     R154L     2OAT     A     R154L         Disease     N     Y     N
      OAT_HUMAN     R180T     2OAT     A     R180T         Disease     N     Y     N
      OAT_HUMAN     R250P     2OAT     A     R250P         Disease     N     Y     N
      OAT_HUMAN     R271K     2OAT     A     R271K         Disease     N     Y     N
      OAT_HUMAN     T267I     2OAT     A     T267I         Disease     N     Y     N
      OAT_HUMAN     V332M     2OAT     A     V332M         Disease     N     Y     N
      OAT_HUMAN     Y245C     2OAT     A     Y245C         Disease     N     Y     N
      OAT_HUMAN      Y55H     2OAT     A      Y55H         Disease     N     Y     N
     ODBB_HUMAN     G278S     1X7Y     B     G228S         Disease     N     Y     N
     ODBB_HUMAN     H206R     1X7Y     B     H156R         Disease     N     Y     N
     ODBB_HUMAN     R183P     1X7Y     B     R133P         Disease     N     Y     N
     ODP2_HUMAN     D451N     3B8K     A     D365N    Polymorphism     Y     Y     N
     ODPA_HUMAN     A199T     3EXE     E     A170T         Disease     N     Y     N
     ODPA_HUMAN     D258A     3EXE     E     D229A         Disease     N     Y     N
     ODPA_HUMAN     D315N     3EXE     E     D286N         Disease     N     Y     N
     ODPA_HUMAN     E333D     3EXE     E     E304D    Polymorphism     N     Y     N
     ODPA_HUMAN     F205L     3EXE     E     F176L         Disease     N     Y     N
     ODPA_HUMAN     G162R     3EXE     E     G133R         Disease     N     Y     N
     ODPA_HUMAN     H113D     3EXE     E      H84D         Disease     N     Y     N
     ODPA_HUMAN     H292L     3EXE     E     H263L         Disease     N     Y     N
     ODPA_HUMAN     M210V     3EXE     E     M181V         Disease     N     Y     N
     ODPA_HUMAN     M282L     3EXE     E     M253L    Polymorphism     Y     Y     N
     ODPA_HUMAN     P217L     3EXE     E     P188L         Disease     N     Y     N
     ODPA_HUMAN     R263G     3EXE     E     R234G         Disease     N     Y     N
     ODPA_HUMAN     R263Q     3EXE     E     R234Q         Disease     N     Y     N
     ODPA_HUMAN     R288H     3EXE     E     R259H         Disease     N     Y     N
     ODPA_HUMAN     R302C     3EXE     E     R273C         Disease     N     Y     N
     ODPA_HUMAN     R302H     3EXE     E     R273H         Disease     N     Y     N
     ODPA_HUMAN     R378H     3EXE     E     R349H         Disease     N     Y     N
     ODPA_HUMAN      R72C     3EXE     E      R43C         Disease     N     Y     N
     ODPA_HUMAN     T231A     3EXE     E     T202A         Disease     N     Y     N
     ODPA_HUMAN     V167M     3EXE     E     V138M         Disease     N     Y     N
     ODPA_HUMAN     Y243N     3EXE     E     Y214N         Disease     N     Y     N
     ODPB_HUMAN      L31V     3EXE     B       L1V    Polymorphism     N     Y     N
     ODPB_HUMAN     P344S     3EXE     B     P314S         Disease     N     Y     N
     ODPB_HUMAN     Y132C     3EXE     B     Y102C         Disease     N     Y     N
     OGG1_HUMAN     A288V     1KO9     A     A288V    Polymorphism     N     Y     N
     OGG1_HUMAN      A85S     1KO9     A      A85S         Disease     N     Y     N
     OGG1_HUMAN     D322N     1KO9     A     D322N    Polymorphism     N     Y     N
     OGG1_HUMAN      G12E     1KO9     A      G12E         Disease     N     Y     N
     OGG1_HUMAN     R131Q     1KO9     A     R131Q         Disease     N     Y     N
     OGG1_HUMAN     R154H     1KO9     A     R154H         Disease     N     Y     N
     OGG1_HUMAN     R229Q     1KO9     A     R229Q    Polymorphism     N     Y     N
     OGG1_HUMAN      R46Q     1KO9     A      R46Q         Disease     N     Y     N
     OGG1_HUMAN     S232T     1KO9     A     S232T         Disease     N     Y     N
     OGG1_HUMAN     S320T     1KO9     A     S320T    Polymorphism     N     Y     N
     OLR1_HUMAN     K167N     1YPQ     B     K167N    Polymorphism     Y     Y     N
     OPSB_HUMAN      G79R     1KPN     A      G79R         Disease     N     Y     N
     OPSB_HUMAN     P264S     1KPN     A     P264S         Disease     N     Y     N
     OPSB_HUMAN     S214P     1KPN     A     S214P         Disease     N     Y     N
     OPSG_HUMAN     C203R     1KPW     A     C203R         Disease     N     Y     N
     OPSR_HUMAN     A174V     1KPX     A     A174V    Polymorphism     N     Y     N
     OPSR_HUMAN     A298P     1KPX     A     A298P    Polymorphism     N     Y     N
     OPSR_HUMAN     C203R     1KPX     A     C203R         Disease     N     Y     N
     OPSR_HUMAN     I111V     1KPX     A     I111V    Polymorphism     N     Y     N
     OPSR_HUMAN     I230T     1KPX     A     I230T    Polymorphism     N     Y     N
     OPSR_HUMAN     I274V     1KPX     A     I274V    Polymorphism     N     Y     N
     OPSR_HUMAN     L153M     1KPX     A     L153M    Polymorphism     N     Y     N
     OPSR_HUMAN     P307L     1KPX     A     P307L         Disease     N     Y     N
     OPSR_HUMAN     S116Y     1KPX     A     S116Y    Polymorphism     N     Y     N
     OPSR_HUMAN     S180A     1KPX     A     S180A    Polymorphism     N     Y     N
     OPSR_HUMAN      T65I     1KPX     A      T65I    Polymorphism     N     Y     N
     OPSR_HUMAN     Y309F     1KPX     A     Y309F    Polymorphism     N     Y     N
    OSTF1_HUMAN      N48S     1ZLM     A      N48S    Polymorphism     N     N     N
     OXLA_HUMAN     A501S     2I8H     _     A509S    Polymorphism     N     Y     N
    P2RY2_HUMAN      L46P     1Z8E     A      L46P    Polymorphism     N     Y     N
    P2RY4_HUMAN     N178T     2B6Q     A     N178T    Polymorphism     Y     Y     N
    P2RY4_HUMAN     P191L     2B6Q     A     P191L    Polymorphism     N     Y     N
    P2RY4_HUMAN     S234A     2B6Q     A     S234A    Polymorphism     Y     Y     N
    P2RY4_HUMAN     V168M     2B6Q     A     V168M    Polymorphism     N     Y     N
    P2Y11_HUMAN      A87T     2B6S     A      A95T    Polymorphism     Y     Y     N
    P2Y12_HUMAN     E330G     1T78     A     E330G    Polymorphism     Y     Y     N
    P2Y12_HUMAN     R256Q     1T78     A     R256Q         Disease     Y     Y     N
    P2Y12_HUMAN     R265W     1T78     A     R265W         Disease     N     Y     N
    P2Y13_HUMAN     M179T     2B6U     A     M158T    Polymorphism     Y     Y     N
      P53_HUMAN     A138P     2AC0     A     A138P         Disease     N     Y     N
      P53_HUMAN     A138S     2AC0     A     A138S         Disease     N     Y     N
      P53_HUMAN     A189V     2AC0     A     A189V         Disease     N     Y     N
      P53_HUMAN     C141Y     2AC0     A     C141Y         Disease     N     Y     N
      P53_HUMAN     C238G     2AC0     A     C238G         Disease     N     Y     N
      P53_HUMAN     C238S     2AC0     A     C238S         Disease     Y     Y     N
      P53_HUMAN     C238Y     2AC0     A     C238Y         Disease     N     Y     N
      P53_HUMAN     C242Y     2AC0     A     C242Y         Disease     N     Y     N
      P53_HUMAN     C275Y     2AC0     A     C275Y         Disease     N     Y     N
      P53_HUMAN     C277Y     2AC0     A     C277Y         Disease     N     Y     N
      P53_HUMAN     D281G     2AC0     A     D281G         Disease     N     Y     N
      P53_HUMAN     D281N     2AC0     A     D281N         Disease     N     Y     N
      P53_HUMAN     D281V     2AC0     A     D281V         Disease     N     Y     N
      P53_HUMAN     E180K     2AC0     A     E180K         Disease     N     Y     N
      P53_HUMAN     E258K     2AC0     A     E258K         Disease     N     Y     N
      P53_HUMAN     E271V     2AC0     A     E271V         Disease     N     Y     N
      P53_HUMAN     E285Q     2AC0     A     E285Q         Disease     N     Y     N
      P53_HUMAN     E286A     2AC0     A     E286A         Disease     Y     Y     N
      P53_HUMAN     G105C     2AC0     A     G105C         Disease     Y     Y     N
      P53_HUMAN     G154V     2AC0     A     G154V         Disease     N     Y     N
      P53_HUMAN     G244D     2AC0     A     G244D         Disease     N     Y     N
      P53_HUMAN     G244V     2AC0     A     G244V         Disease     N     Y     N
      P53_HUMAN     G245C     2AC0     A     G245C         Disease     N     Y     N
      P53_HUMAN     G245D     2AC0     A     G245D         Disease     N     Y     N
      P53_HUMAN     G245S     2AC0     A     G245S         Disease     Y     Y     N
      P53_HUMAN     G245V     2AC0     A     G245V         Disease     N     Y     N
      P53_HUMAN     G325V     1OLG     A     G325V         Disease     N     Y     N
      P53_HUMAN     G360A     1OLG     A     G360A    Polymorphism     N     Y     N
      P53_HUMAN     H179Y     2AC0     A     H179Y         Disease     N     Y     N
      P53_HUMAN     H193R     2AC0     A     H193R         Disease     N     Y     N
      P53_HUMAN     H233D     2AC0     A     H233D         Disease     N     Y     N
      P53_HUMAN     I162N     2AC0     A     I162N         Disease     N     Y     N
      P53_HUMAN     I251M     2AC0     A     I251M         Disease     N     Y     N
      P53_HUMAN     K132E     2AC0     A     K132E         Disease     Y     Y     N
      P53_HUMAN     K321E     1OLG     A     K321E         Disease     N     Y     N
      P53_HUMAN     L252P     2AC0     A     L252P         Disease     N     Y     N
      P53_HUMAN     L257Q     2AC0     A     L257Q         Disease     N     Y     N
      P53_HUMAN     L265P     2AC0     A     L265P         Disease     Y     Y     N
      P53_HUMAN     L344P     1OLG     A     L344P         Disease     N     Y     N
      P53_HUMAN     M133R     2AC0     A     M133R         Disease     N     Y     N
      P53_HUMAN     M133T     2AC0     A     M133T         Disease     N     Y     N
      P53_HUMAN     M237I     2AC0     A     M237I         Disease     N     Y     N
      P53_HUMAN     M246V     2AC0     A     M246V         Disease     N     Y     N
      P53_HUMAN     N210Y     2AC0     A     N210Y         Disease     N     Y     N
      P53_HUMAN     N235D     2AC0     A     N235D         Disease     N     Y     N
      P53_HUMAN     N235S     2AC0     A     N235S         Disease     N     Y     N
      P53_HUMAN     P151S     2AC0     A     P151S         Disease     N     Y     N
      P53_HUMAN     P151T     2AC0     A     P151T         Disease     N     Y     N
      P53_HUMAN     P152L     2AC0     A     P152L         Disease     N     Y     N
      P53_HUMAN     P219S     2AC0     A     P219S         Disease     N     Y     N
      P53_HUMAN     P278L     2AC0     A     P278L         Disease     N     Y     N
      P53_HUMAN     P278S     2AC0     A     P278S         Disease     Y     Y     N
      P53_HUMAN     P278T     2AC0     A     P278T         Disease     N     Y     N
      P53_HUMAN     Q144L     2AC0     A     Q144L         Disease     N     Y     N
      P53_HUMAN     Q167K     2AC0     A     Q167K         Disease     N     Y     N
      P53_HUMAN     R110L     2AC0     A     R110L         Disease     N     Y     N
      P53_HUMAN     R156H     2AC0     A     R156H         Disease     N     Y     N
      P53_HUMAN     R158G     2AC0     A     R158G         Disease     N     Y     N
      P53_HUMAN     R158H     2AC0     A     R158H         Disease     N     Y     N
      P53_HUMAN     R174G     2AC0     A     R174G         Disease     N     Y     N
      P53_HUMAN     R175G     2AC0     A     R175G         Disease     N     Y     N
      P53_HUMAN     R175H     2AC0     A     R175H         Disease     N     Y     N
      P53_HUMAN     R175L     2AC0     A     R175L         Disease     N     Y     N
      P53_HUMAN     R181C     2AC0     A     R181C         Disease     N     Y     N
      P53_HUMAN     R181H     2AC0     A     R181H         Disease     N     Y     N
      P53_HUMAN     R181L     2AC0     A     R181L         Disease     N     Y     N
      P53_HUMAN     R181P     2AC0     A     R181P         Disease     N     Y     N
      P53_HUMAN     R196P     2AC0     A     R196P         Disease     N     Y     N
      P53_HUMAN     R213P     2AC0     A     R213P         Disease     N     Y     N
      P53_HUMAN     R213Q     2AC0     A     R213Q         Disease     N     Y     N
      P53_HUMAN     R248Q     2AC0     A     R248Q         Disease     N     Y     N
      P53_HUMAN     R248W     2AC0     A     R248W         Disease     Y     Y     N
      P53_HUMAN     R267Q     2AC0     A     R267Q         Disease     N     Y     N
      P53_HUMAN     R273C     2AC0     A     R273C         Disease     N     Y     N
      P53_HUMAN     R273G     2AC0     A     R273G         Disease     N     Y     N
      P53_HUMAN     R273H     2AC0     A     R273H         Disease     N     Y     N
      P53_HUMAN     R273L     2AC0     A     R273L         Disease     N     Y     N
      P53_HUMAN     R273S     2AC0     A     R273S         Disease     N     Y     N
      P53_HUMAN     R280K     2AC0     A     R280K         Disease     N     Y     N
      P53_HUMAN     R282G     2AC0     A     R282G         Disease     N     Y     N
      P53_HUMAN     R282Q     2AC0     A     R282Q         Disease     N     Y     N
      P53_HUMAN     R282W     2AC0     A     R282W         Disease     N     Y     N
      P53_HUMAN     R283C     2AC0     A     R283C         Disease     N     Y     N
      P53_HUMAN     R283H     2AC0     A     R283H         Disease     N     Y     N
      P53_HUMAN     R290H     2AC0     A     R290H         Disease     N     Y     N
      P53_HUMAN     R290L     2AC0     A     R290L         Disease     N     Y     N
      P53_HUMAN     R337C     1OLG     A     R337C         Disease     N     Y     N
      P53_HUMAN     R337H     1OLG     A     R337H         Disease     N     Y     N
      P53_HUMAN     S106R     2AC0     A     S106R         Disease     N     Y     N
      P53_HUMAN     S227T     2AC0     A     S227T         Disease     Y     Y     N
      P53_HUMAN     S241F     2AC0     A     S241F         Disease     N     Y     N
      P53_HUMAN     S241T     2AC0     A     S241T         Disease     N     Y     N
      P53_HUMAN     T155N     2AC0     A     T155N         Disease     N     Y     N
      P53_HUMAN     T256I     2AC0     A     T256I         Disease     N     Y     N
      P53_HUMAN     V172F     2AC0     A     V172F         Disease     N     Y     N
      P53_HUMAN     V173M     2AC0     A     V173M         Disease     N     Y     N
      P53_HUMAN     V197E     2AC0     A     V197E         Disease     N     Y     N
      P53_HUMAN     V197M     2AC0     A     V197M         Disease     N     Y     N
      P53_HUMAN     V217M     2AC0     A     V217M    Polymorphism     N     Y     N
      P53_HUMAN     V272A     2AC0     A     V272A         Disease     N     Y     N
      P53_HUMAN     V272L     2AC0     A     V272L         Disease     N     Y     N
      P53_HUMAN      V97I     2AC0     A      V97I         Disease     N     Y     N
      P53_HUMAN     Y126C     2AC0     A     Y126C         Disease     N     Y     N
      P53_HUMAN     Y163C     2AC0     A     Y163C         Disease     Y     Y     N
      P53_HUMAN     Y220C     2AC0     A     Y220C         Disease     N     Y     N
      P53_HUMAN     Y220S     2AC0     A     Y220S         Disease     N     Y     N
      P53_HUMAN     Y234C     2AC0     A     Y234C         Disease     N     Y     N
      P53_HUMAN     Y236C     2AC0     A     Y236C         Disease     N     Y     N
      P63_HUMAN     C561G     1RG6     A      C22G         Disease     N     Y     N
      P63_HUMAN     D603H     1RG6     A      D64H    Polymorphism     N     Y     N
      P63_HUMAN     I549T     1RG6     A      I10T         Disease     N     Y     N
      P63_HUMAN     L553F     1RG6     A      L14F         Disease     N     Y     N
      P63_HUMAN     S560A     1RG6     A      S21A         Disease     N     Y     N
      P63_HUMAN     S580P     1RG6     A      S41P         Disease     N     Y     N
    PA21B_HUMAN      D16A     3ELO     A      D-6A    Polymorphism     N     Y     N
    PA21B_HUMAN      N89K     3ELO     A      N67K    Polymorphism     N     Y     N
    PA21B_HUMAN      N89T     3ELO     A      N67T    Polymorphism     N     Y     N
    PA24A_HUMAN     G103R     1BCI     A     G103R    Polymorphism     N     Y     N
    PACN2_HUMAN     M294I     3HAJ     A     M295I    Polymorphism     N     N     N
    PACN2_HUMAN     N175S     3HAJ     A     N176S    Polymorphism     Y     N     N
     PAFA_HUMAN     I198T     3D59     B     I198T    Polymorphism     Y     Y     N
     PAFA_HUMAN     K191N     3D59     B     K191N    Polymorphism     N     Y     N
     PAFA_HUMAN     Q281R     3D59     B     Q281R         Disease     N     Y     N
     PAFA_HUMAN      R92H     3D59     B      R92H    Polymorphism     Y     Y     N
     PAFA_HUMAN     V279F     3D59     B     V279F         Disease     N     Y     N
     PAFA_HUMAN     V379A     3D59     B     V379A    Polymorphism     Y     Y     N
     PAI1_HUMAN      H25P     1LJ5     A       H2P    Polymorphism     N     Y     N
     PAI1_HUMAN     R209H     1LJ5     A     R186H    Polymorphism     N     Y     N
     PAI1_HUMAN     T255N     1LJ5     A     T232N    Polymorphism     N     Y     N
    PAPS1_HUMAN     L270F     2QJF     B     L270F    Polymorphism     N     N     Y
    PAPS1_HUMAN     S587L     2QJF     B     S587L    Polymorphism     N     N     Y
    PAR15_HUMAN     A499T     3BLJ     B     A499T    Polymorphism     N     Y     N
    PAR15_HUMAN     G606R     3BLJ     B     G606R    Polymorphism     Y     Y     N
    PARK7_HUMAN     A104T     1P5F     A     A104T         Disease     N     Y     N
    PARK7_HUMAN     A171S     1P5F     A     A171S    Polymorphism     N     Y     N
    PARK7_HUMAN     D149A     1P5F     A     D149A         Disease     N     Y     N
    PARK7_HUMAN     E163K     1P5F     A     E163K    Polymorphism     N     Y     N
    PARK7_HUMAN      E64D     1P5F     A      E64D         Disease     N     Y     N
    PARK7_HUMAN     G150S     1P5F     A     G150S    Polymorphism     N     Y     N
    PARK7_HUMAN     L166P     1P5F     A     L166P         Disease     Y     Y     N
    PARK7_HUMAN      M26I     1P5F     A      M26I         Disease     N     Y     N
    PARK7_HUMAN      R98Q     1P5F     A      R98Q    Polymorphism     N     Y     N
    PARP1_HUMAN     K940R     2RCW     A     K279R    Polymorphism     N     Y     N
    PARP1_HUMAN     V334I     2RIQ     A     V334I    Polymorphism     N     Y     N
    PARP1_HUMAN     V762A     2RCW     A     V101A    Polymorphism     Y     Y     N
     PASK_HUMAN    F1266C     3DLS     A    F1266C    Polymorphism     Y     N     Y
     PASK_HUMAN    V1210M     3DLS     A    V1210M    Polymorphism     Y     N     Y
    PDC6I_HUMAN     A309T     3C3R     A     A309T    Polymorphism     Y     Y     N
    PDE10_HUMAN     D707N     1LRB     A     D207N    Polymorphism     N     Y     N
    PDE10_HUMAN     R706K     1LRB     A     R206K    Polymorphism     N     Y     N
    PDE4C_HUMAN     R344Q     1LXU     A      R39Q    Polymorphism     Y     Y     N
    PEBP1_HUMAN       S9N     1BEH     A       S9N    Polymorphism     N     Y     N
     PECR_HUMAN     E149K     1YXM     A     E149K    Polymorphism     Y     Y     N
     PECR_HUMAN     F297L     1YXM     A     F297L    Polymorphism     Y     Y     N
     PEPA_HUMAN     A265T     1QRP     E     A203T    Polymorphism     N     Y     N
     PEPA_HUMAN     D376E     1QRP     E     D314E    Polymorphism     N     Y     N
     PEPA_HUMAN     L353V     1QRP     E     L291V    Polymorphism     N     Y     N
     PEPA_HUMAN     Q222K     1QRP     E     Q160K    Polymorphism     N     Y     N
     PERM_HUMAN     E683Q     1MHL     C     E517Q    Polymorphism     N     Y     N
     PERM_HUMAN     I717V     1MHL     C     I551V    Polymorphism     N     Y     N
     PERM_HUMAN     R569W     1MHL     C     R403W         Disease     N     Y     N
     PERM_HUMAN     R604C     1MHL     C     R438C    Polymorphism     N     Y     N
     PGH2_HUMAN     E488G     1V0X     A     E488G    Polymorphism     N     Y     N
     PGH2_HUMAN     G587R     1V0X     A     G587R    Polymorphism     N     Y     N
     PGH2_HUMAN     P428A     1V0X     A     P428A    Polymorphism     N     Y     N
     PGH2_HUMAN     R228H     1V0X     A     R228H    Polymorphism     N     Y     N
     PGH2_HUMAN     V511A     1V0X     A     V511A    Polymorphism     N     Y     N
     PGRP_HUMAN      V34G     1YCK     A      V13G    Polymorphism     N     Y     N
     PH4H_HUMAN     A246D     1J8U     A     A246D         Disease     N     Y     N
     PH4H_HUMAN     A259T     1J8U     A     A259T         Disease     N     Y     N
     PH4H_HUMAN     A259V     1J8U     A     A259V         Disease     N     Y     N
     PH4H_HUMAN     A300S     1J8U     A     A300S         Disease     N     Y     N
     PH4H_HUMAN     A300V     1J8U     A     A300V         Disease     N     Y     N
     PH4H_HUMAN     A309D     1J8U     A     A309D         Disease     N     Y     N
     PH4H_HUMAN     A309V     1J8U     A     A309V         Disease     N     Y     N
     PH4H_HUMAN     A322G     1J8U     A     A322G         Disease     N     Y     N
     PH4H_HUMAN     A322T     1J8U     A     A322T         Disease     N     Y     N
     PH4H_HUMAN     A342T     1J8U     A     A342T         Disease     N     Y     N
     PH4H_HUMAN     A345S     1J8U     A     A345S         Disease     Y     Y     N
     PH4H_HUMAN     A345T     1J8U     A     A345T         Disease     N     Y     N
     PH4H_HUMAN     A395G     1J8U     A     A395G         Disease     N     Y     N
     PH4H_HUMAN     A395P     1J8U     A     A395P         Disease     N     Y     N
     PH4H_HUMAN     A403V     1J8U     A     A403V         Disease     N     Y     N
     PH4H_HUMAN     C217G     1J8U     A     C217G         Disease     N     Y     N
     PH4H_HUMAN     C265G     1J8U     A     C265G         Disease     N     Y     N
     PH4H_HUMAN     C334S     1J8U     A     C334S         Disease     N     Y     N
     PH4H_HUMAN     C357G     1J8U     A     C357G         Disease     N     Y     N
     PH4H_HUMAN     D129Y     1J8U     A     D129Y         Disease     N     Y     N
     PH4H_HUMAN     D143G     1J8U     A     D143G         Disease     N     Y     N
     PH4H_HUMAN     D145V     1J8U     A     D145V         Disease     N     Y     N
     PH4H_HUMAN     D151H     1J8U     A     D151H         Disease     Y     Y     N
     PH4H_HUMAN     D222V     1J8U     A     D222V         Disease     N     Y     N
     PH4H_HUMAN     D282N     1J8U     A     D282N         Disease     N     Y     N
     PH4H_HUMAN     D338Y     1J8U     A     D338Y         Disease     N     Y     N
     PH4H_HUMAN     D394A     1J8U     A     D394A         Disease     N     Y     N
     PH4H_HUMAN     D394H     1J8U     A     D394H         Disease     N     Y     N
     PH4H_HUMAN     D415N     1J8U     A     D415N         Disease     N     Y     N
     PH4H_HUMAN     E178G     1J8U     A     E178G         Disease     N     Y     N
     PH4H_HUMAN     E183Q     1J8U     A     E183Q         Disease     N     Y     N
     PH4H_HUMAN     E205A     1J8U     A     E205A         Disease     N     Y     N
     PH4H_HUMAN     E221G     1J8U     A     E221G         Disease     Y     Y     N
     PH4H_HUMAN     E280K     1J8U     A     E280K         Disease     N     Y     N
     PH4H_HUMAN     E330D     1J8U     A     E330D         Disease     N     Y     N
     PH4H_HUMAN     E390G     1J8U     A     E390G         Disease     N     Y     N
     PH4H_HUMAN     F161S     1J8U     A     F161S         Disease     N     Y     N
     PH4H_HUMAN     F233L     1J8U     A     F233L         Disease     N     Y     N
     PH4H_HUMAN     F240S     1J8U     A     F240S         Disease     N     Y     N
     PH4H_HUMAN     F263L     1J8U     A     F263L         Disease     N     Y     N
     PH4H_HUMAN     F299C     1J8U     A     F299C         Disease     N     Y     N
     PH4H_HUMAN     F331L     1J8U     A     F331L         Disease     N     Y     N
     PH4H_HUMAN     F410S     1J8U     A     F410S         Disease     N     Y     N
     PH4H_HUMAN     G148S     1J8U     A     G148S         Disease     N     Y     N
     PH4H_HUMAN     G171A     1J8U     A     G171A         Disease     N     Y     N
     PH4H_HUMAN     G171R     1J8U     A     G171R         Disease     N     Y     N
     PH4H_HUMAN     G218V     1J8U     A     G218V         Disease     N     Y     N
     PH4H_HUMAN     G239S     1J8U     A     G239S         Disease     N     Y     N
     PH4H_HUMAN     G247V     1J8U     A     G247V         Disease     N     Y     N
     PH4H_HUMAN     G257C     1J8U     A     G257C         Disease     N     Y     N
     PH4H_HUMAN     G337V     1J8U     A     G337V         Disease     Y     Y     N
     PH4H_HUMAN     G344R     1J8U     A     G344R         Disease     N     Y     N
     PH4H_HUMAN     G344V     1J8U     A     G344V         Disease     N     Y     N
     PH4H_HUMAN     H146Y     1J8U     A     H146Y         Disease     Y     Y     N
     PH4H_HUMAN     H170D     1J8U     A     H170D         Disease     Y     Y     N
     PH4H_HUMAN     H170R     1J8U     A     H170R         Disease     Y     Y     N
     PH4H_HUMAN     H201R     1J8U     A     H201R         Disease     N     Y     N
     PH4H_HUMAN     H201Y     1J8U     A     H201Y         Disease     N     Y     N
     PH4H_HUMAN     H264L     1J8U     A     H264L         Disease     N     Y     N
     PH4H_HUMAN     H271Y     1J8U     A     H271Y         Disease     N     Y     N
     PH4H_HUMAN     I164T     1J8U     A     I164T         Disease     N     Y     N
     PH4H_HUMAN     I174T     1J8U     A     I174T         Disease     N     Y     N
     PH4H_HUMAN     I174V     1J8U     A     I174V         Disease     N     Y     N
     PH4H_HUMAN     I224M     1J8U     A     I224M         Disease     N     Y     N
     PH4H_HUMAN     I269L     1J8U     A     I269L         Disease     N     Y     N
     PH4H_HUMAN     I283F     1J8U     A     I283F         Disease     N     Y     N
     PH4H_HUMAN     I283N     1J8U     A     I283N         Disease     N     Y     N
     PH4H_HUMAN     I306V     1J8U     A     I306V         Disease     N     Y     N
     PH4H_HUMAN     I318T     1J8U     A     I318T         Disease     Y     Y     N
     PH4H_HUMAN     K274E     1J8U     A     K274E    Polymorphism     N     Y     N
     PH4H_HUMAN     K341R     1J8U     A     K341R         Disease     N     Y     N
     PH4H_HUMAN     K341T     1J8U     A     K341T         Disease     N     Y     N
     PH4H_HUMAN     L194P     1J8U     A     L194P         Disease     N     Y     N
     PH4H_HUMAN     L212P     1J8U     A     L212P         Disease     N     Y     N
     PH4H_HUMAN     L213P     1J8U     A     L213P         Disease     N     Y     N
     PH4H_HUMAN     L242F     1J8U     A     L242F         Disease     N     Y     N
     PH4H_HUMAN     L248P     1J8U     A     L248P         Disease     N     Y     N
     PH4H_HUMAN     L249F     1J8U     A     L249F         Disease     N     Y     N
     PH4H_HUMAN     L255S     1J8U     A     L255S         Disease     Y     Y     N
     PH4H_HUMAN     L255V     1J8U     A     L255V         Disease     N     Y     N
     PH4H_HUMAN     L311P     1J8U     A     L311P         Disease     N     Y     N
     PH4H_HUMAN     L333F     1J8U     A     L333F         Disease     N     Y     N
     PH4H_HUMAN     L347F     1J8U     A     L347F         Disease     N     Y     N
     PH4H_HUMAN     L348V     1J8U     A     L348V         Disease     N     Y     N
     PH4H_HUMAN     M276I     1J8U     A     M276I         Disease     N     Y     N
     PH4H_HUMAN     M276V     1J8U     A     M276V         Disease     N     Y     N
     PH4H_HUMAN     N167I     1J8U     A     N167I         Disease     N     Y     N
     PH4H_HUMAN     N167S     1J8U     A     N167S         Disease     N     Y     N
     PH4H_HUMAN     N207D     1J8U     A     N207D         Disease     N     Y     N
     PH4H_HUMAN     N207S     1J8U     A     N207S         Disease     N     Y     N
     PH4H_HUMAN     P173T     1J8U     A     P173T         Disease     N     Y     N
     PH4H_HUMAN     P175A     1J8U     A     P175A         Disease     N     Y     N
     PH4H_HUMAN     P211T     1J8U     A     P211T         Disease     N     Y     N
     PH4H_HUMAN     P225R     1J8U     A     P225R         Disease     N     Y     N
     PH4H_HUMAN     P225T     1J8U     A     P225T         Disease     N     Y     N
     PH4H_HUMAN     P244L     1J8U     A     P244L         Disease     N     Y     N
     PH4H_HUMAN     P281L     1J8U     A     P281L         Disease     N     Y     N
     PH4H_HUMAN     P314H     1J8U     A     P314H         Disease     N     Y     N
     PH4H_HUMAN     P362T     1J8U     A     P362T         Disease     N     Y     N
     PH4H_HUMAN     P366H     1J8U     A     P366H         Disease     Y     Y     N
     PH4H_HUMAN     P407S     1J8U     A     P407S         Disease     Y     Y     N
     PH4H_HUMAN     Q160P     1J8U     A     Q160P         Disease     N     Y     N
     PH4H_HUMAN     Q304R     1J8U     A     Q304R         Disease     N     Y     N
     PH4H_HUMAN     R155P     1J8U     A     R155P         Disease     N     Y     N
     PH4H_HUMAN     R157N     1J8U     A     R157N         Disease     N     Y     N
     PH4H_HUMAN     R158Q     1J8U     A     R158Q         Disease     N     Y     N
     PH4H_HUMAN     R158W     1J8U     A     R158W         Disease     N     Y     N
     PH4H_HUMAN     R169H     1J8U     A     R169H         Disease     N     Y     N
     PH4H_HUMAN     R176L     1J8U     A     R176L         Disease     N     Y     N
     PH4H_HUMAN     R176P     1J8U     A     R176P         Disease     N     Y     N
     PH4H_HUMAN     R241C     1J8U     A     R241C         Disease     N     Y     N
     PH4H_HUMAN     R241H     1J8U     A     R241H         Disease     Y     Y     N
     PH4H_HUMAN     R241L     1J8U     A     R241L         Disease     N     Y     N
     PH4H_HUMAN     R243Q     1J8U     A     R243Q         Disease     N     Y     N
     PH4H_HUMAN     R252G     1J8U     A     R252G         Disease     N     Y     N
     PH4H_HUMAN     R252Q     1J8U     A     R252Q         Disease     N     Y     N
     PH4H_HUMAN     R252W     1J8U     A     R252W         Disease     N     Y     N
     PH4H_HUMAN     R261P     1J8U     A     R261P         Disease     N     Y     N
     PH4H_HUMAN     R261Q     1J8U     A     R261Q         Disease     Y     Y     N
     PH4H_HUMAN     R270K     1J8U     A     R270K         Disease     N     Y     N
     PH4H_HUMAN     R270S     1J8U     A     R270S         Disease     N     Y     N
     PH4H_HUMAN     R297C     1J8U     A     R297C         Disease     N     Y     N
     PH4H_HUMAN     R297H     1J8U     A     R297H         Disease     N     Y     N
     PH4H_HUMAN     R408Q     1J8U     A     R408Q         Disease     N     Y     N
     PH4H_HUMAN     R408W     1J8U     A     R408W         Disease     Y     Y     N
     PH4H_HUMAN     R413P     1J8U     A     R413P         Disease     N     Y     N
     PH4H_HUMAN     R413S     1J8U     A     R413S         Disease     N     Y     N
     PH4H_HUMAN     S231F     1J8U     A     S231F         Disease     Y     Y     N
     PH4H_HUMAN     S231P     1J8U     A     S231P         Disease     N     Y     N
     PH4H_HUMAN     S273F     1J8U     A     S273F         Disease     N     Y     N
     PH4H_HUMAN     S303P     1J8U     A     S303P         Disease     N     Y     N
     PH4H_HUMAN     S310F     1J8U     A     S310F         Disease     N     Y     N
     PH4H_HUMAN     S349L     1J8U     A     S349L         Disease     N     Y     N
     PH4H_HUMAN     S349P     1J8U     A     S349P         Disease     N     Y     N
     PH4H_HUMAN     S350T     1J8U     A     S350T         Disease     N     Y     N
     PH4H_HUMAN     T124I     1J8U     A     T124I         Disease     N     Y     N
     PH4H_HUMAN     T238P     1J8U     A     T238P         Disease     Y     Y     N
     PH4H_HUMAN     T278A     1J8U     A     T278A         Disease     N     Y     N
     PH4H_HUMAN     T278N     1J8U     A     T278N         Disease     N     Y     N
     PH4H_HUMAN     T372S     1J8U     A     T372S         Disease     N     Y     N
     PH4H_HUMAN     T380M     1J8U     A     T380M         Disease     N     Y     N
     PH4H_HUMAN     T418P     1J8U     A     T418P         Disease     N     Y     N
     PH4H_HUMAN     V177L     1J8U     A     V177L         Disease     N     Y     N
     PH4H_HUMAN     V190A     1J8U     A     V190A         Disease     N     Y     N
     PH4H_HUMAN     V230I     1J8U     A     V230I         Disease     N     Y     N
     PH4H_HUMAN     V245A     1J8U     A     V245A         Disease     N     Y     N
     PH4H_HUMAN     V245E     1J8U     A     V245E         Disease     Y     Y     N
     PH4H_HUMAN     V245L     1J8U     A     V245L         Disease     N     Y     N
     PH4H_HUMAN     V388L     1J8U     A     V388L         Disease     N     Y     N
     PH4H_HUMAN     V388M     1J8U     A     V388M         Disease     N     Y     N
     PH4H_HUMAN     Y154N     1J8U     A     Y154N         Disease     N     Y     N
     PH4H_HUMAN     Y204C     1J8U     A     Y204C         Disease     N     Y     N
     PH4H_HUMAN     Y206D     1J8U     A     Y206D         Disease     N     Y     N
     PH4H_HUMAN     Y277C     1J8U     A     Y277C         Disease     N     Y     N
     PH4H_HUMAN     Y277D     1J8U     A     Y277D         Disease     N     Y     N
     PH4H_HUMAN     Y325C     1J8U     A     Y325C         Disease     N     Y     N
     PH4H_HUMAN     Y343C     1J8U     A     Y343C         Disease     N     Y     N
     PH4H_HUMAN     Y377C     1J8U     A     Y377C         Disease     N     Y     N
     PH4H_HUMAN     Y386C     1J8U     A     Y386C         Disease     N     Y     N
     PH4H_HUMAN     Y387H     1J8U     A     Y387H         Disease     N     Y     N
     PH4H_HUMAN     Y414C     1J8U     A     Y414C         Disease     N     Y     N
      PHB_HUMAN     R105H     1LU7     A     R105H         Disease     N     Y     N
      PHB_HUMAN      V88A     1LU7     A      V88A         Disease     N     Y     N
     PIM1_HUMAN     E215Q     1XWS     A     E124Q    Polymorphism     N     N     Y
     PIM1_HUMAN     E226K     1XWS     A     E135K    Polymorphism     N     N     Y
     PIM1_HUMAN     E233D     1XWS     A     E142D    Polymorphism     N     N     Y
     PKD1_HUMAN     R324L     1B4R     A      R57L         Disease     N     N     N
     PLEK_HUMAN     K340R     1XX0     A     K340R    Polymorphism     Y     N     N
     PLK1_HUMAN     L261F     2V5Q     A     L261F    Polymorphism     N     N     Y
     PLK1_HUMAN     L463H     3FVH     A     L463H    Polymorphism     N     N     Y
     PLK1_HUMAN     N297D     2V5Q     A     N297D    Polymorphism     Y     N     Y
     PLK1_HUMAN     R518H     3FVH     A     R518H    Polymorphism     N     N     Y
     PLK1_HUMAN     R599H     3FVH     A     R599H    Polymorphism     N     N     Y
     PLK1_HUMAN     S595L     3FVH     A     S595L    Polymorphism     N     N     Y
     PLMN_HUMAN     H133Q     1CEA     A      H31Q    Polymorphism     N     Y     N
     PLMN_HUMAN     K453I     1KRN     A     K142I    Polymorphism     N     Y     N
     PLMN_HUMAN     R134K     1CEA     A      R32K    Polymorphism     N     Y     N
     PLMN_HUMAN     R235H     2DOH     X     R216H         Disease     N     Y     N
     PLMN_HUMAN     R261H     2DOH     X     R242H    Polymorphism     N     Y     N
     PLMN_HUMAN     R408W     1KRN     A      R97W    Polymorphism     N     Y     N
     PNMT_HUMAN     A175T     2G72     B     A175T    Polymorphism     N     Y     N
     PNMT_HUMAN     L211H     2G72     B     L211H    Polymorphism     N     Y     N
     PNMT_HUMAN     L217Q     2G72     B     L217Q    Polymorphism     N     Y     N
     PNMT_HUMAN     R112C     2G72     B     R112C    Polymorphism     N     Y     N
     PNMT_HUMAN     R254H     2G72     B     R254H    Polymorphism     N     Y     N
     PNMT_HUMAN     S188C     2G72     B     S188C    Polymorphism     N     Y     N
     PNMT_HUMAN      T98A     2G72     B      T98A    Polymorphism     N     Y     N
     PNMT_HUMAN     W276R     2G72     B     W276R    Polymorphism     N     Y     N
     PNPO_HUMAN      E50K     1NRG     A      E50K    Polymorphism     N     Y     N
     PNPO_HUMAN     R116Q     1NRG     A     R116Q    Polymorphism     N     Y     N
     PNPO_HUMAN     R229W     1NRG     A     R229W         Disease     N     Y     N
     POLI_HUMAN     E251K     1T3N     A     E251K    Polymorphism     N     Y     N
     POLI_HUMAN     I236M     1T3N     A     I236M    Polymorphism     N     Y     N
     POLI_HUMAN      R71G     1T3N     A      R71G    Polymorphism     N     Y     N
     PON1_HUMAN     I102V     1XHR     A     I102V    Polymorphism     N     Y     N
     PON1_HUMAN      M55L     1XHR     A      M55L    Polymorphism     N     Y     N
     PON1_HUMAN     Q192R     1XHR     A     Q192R    Polymorphism     Y     Y     N
     PON1_HUMAN     R160G     1XHR     A     R160G    Polymorphism     N     Y     N
     PP1G_HUMAN     F152S     1JK7     A     F152S    Polymorphism     N     Y     N
    PP2AA_HUMAN      V52A     2IE4     C      V52A    Polymorphism     N     Y     N
     PPA5_HUMAN     V148M     2BQ8     X     V127M    Polymorphism     Y     Y     N
     PPA5_HUMAN     V200M     2BQ8     X     V179M    Polymorphism     Y     Y     N
     PPA5_HUMAN     V221I     2BQ8     X     V200I    Polymorphism     Y     Y     N
     PPAC_HUMAN       K7N     5PNT     A       K6N    Polymorphism     N     Y     N
     PPAC_HUMAN     Q106R     5PNT     A     Q105R    Polymorphism     N     Y     N
     PPAC_HUMAN     S137F     5PNT     A     S136F    Polymorphism     Y     Y     N
     PPAP_HUMAN     F124V     1ND6     B    F1091V    Polymorphism     N     Y     N
     PPAP_HUMAN     V360A     1ND6     B    V1327A    Polymorphism     N     Y     N
     PPAP_HUMAN     W226R     1ND6     B    W1193R    Polymorphism     N     Y     N
     PPAP_HUMAN     Y330H     1ND6     B    Y1297H    Polymorphism     N     Y     N
    PPARA_HUMAN     A268V     2P54     A     A268V    Polymorphism     N     Y     N
    PPARA_HUMAN     D304N     2P54     A     D304N    Polymorphism     N     Y     N
    PPARA_HUMAN     G395R     2P54     A     G395R    Polymorphism     Y     Y     N
    PPARA_HUMAN     R409T     2P54     A     R409T    Polymorphism     N     Y     N
    PPARA_HUMAN     V227A     2P54     A     V227A    Polymorphism     Y     Y     N
    PPARG_HUMAN     F388L     1ZGY     A     F360L         Disease     N     Y     N
    PPARG_HUMAN     Q314P     1ZGY     A     Q286P         Disease     N     Y     N
    PPARG_HUMAN     R316H     1ZGY     A     R288H         Disease     N     Y     N
    PPARG_HUMAN     R425C     1ZGY     A     R397C         Disease     N     Y     N
     PPB1_HUMAN     E451G     1ZED     A     E429G    Polymorphism     N     Y     N
     PPB1_HUMAN      I89L     1ZED     A      I67L    Polymorphism     Y     Y     N
     PPB1_HUMAN      P25L     1ZED     A       P3L    Polymorphism     Y     Y     N
     PPB1_HUMAN     R231P     1ZED     A     R209P    Polymorphism     Y     Y     N
     PPB1_HUMAN     R263H     1ZED     A     R241H    Polymorphism     N     Y     N
     PPCT_HUMAN      E10A     1LN1     A      E10A    Polymorphism     Y     Y     N
     PPIB_HUMAN      V60L     1CYN     A      V28L    Polymorphism     N     Y     N
     PPIC_HUMAN      K86R     2ESL     A      K86R    Polymorphism     N     Y     N
     PPIC_HUMAN     N190S     2ESL     A     N190S    Polymorphism     Y     Y     N
    PPIL1_HUMAN      C36S     1XWN     A      C36S    Polymorphism     N     Y     N
    PPIL3_HUMAN     D146E     2OK3     A     D146E    Polymorphism     Y     Y     N
     PPLA_HUMAN       R9C     1ZLL     A       R9C         Disease     N     Y     N
     PRGR_HUMAN     R625I     2C7A     A     R625I    Polymorphism     N     Y     N
     PRGR_HUMAN     S865L     1SR7     B     S865L    Polymorphism     N     Y     N
     PRIO_HUMAN     D178N     1I4M     A     D178N         Disease     N     Y     N
     PRIO_HUMAN     D202N     1I4M     A     D202N         Disease     N     Y     N
     PRIO_HUMAN     E196K     1I4M     A     E196K         Disease     Y     Y     N
     PRIO_HUMAN     E200K     1I4M     A     E200K         Disease     N     Y     N
     PRIO_HUMAN     E211Q     1I4M     A     E211Q         Disease     N     Y     N
     PRIO_HUMAN     E219K     1I4M     A     E219K    Polymorphism     N     Y     N
     PRIO_HUMAN     F198S     1I4M     A     F198S         Disease     N     Y     N
     PRIO_HUMAN     G131V     1I4M     A     G131V         Disease     N     Y     N
     PRIO_HUMAN     H187R     1I4M     A     H187R         Disease     N     Y     N
     PRIO_HUMAN     M129V     1I4M     A     M129V    Polymorphism     Y     Y     N
     PRIO_HUMAN     N171S     1I4M     A     N171S    Polymorphism     N     Y     N
     PRIO_HUMAN     Q212P     1I4M     A     Q212P         Disease     N     Y     N
     PRIO_HUMAN     Q217R     1I4M     A     Q217R         Disease     N     Y     N
     PRIO_HUMAN     R208H     1I4M     A     R208H         Disease     N     Y     N
     PRIO_HUMAN     T188R     1I4M     A     T188R    Polymorphism     N     Y     N
     PRIO_HUMAN     V180I     1I4M     A     V180I         Disease     N     Y     N
     PRIO_HUMAN     V203I     1I4M     A     V203I         Disease     N     Y     N
     PRIO_HUMAN     V210I     1I4M     A     V210I         Disease     N     Y     N
    PRKN2_HUMAN      A46P     1IYF     A      A46P         Disease     N     Y     N
    PRKN2_HUMAN      P37L     1IYF     A      P37L         Disease     N     Y     N
    PRKN2_HUMAN      R33Q     1IYF     A      R33Q         Disease     N     Y     N
    PRKN2_HUMAN      R42P     1IYF     A      R42P         Disease     N     Y     N
    PRKN2_HUMAN      V15M     1IYF     A      V15M         Disease     N     Y     N
     PRND_HUMAN      F70L     1LG4     A      F70L    Polymorphism     N     Y     N
     PRND_HUMAN     L149S     1LG4     A     L149S    Polymorphism     N     Y     N
     PRND_HUMAN      P56L     1LG4     A      P56L    Polymorphism     N     Y     N
     PROC_HUMAN     A178P     1PCU     A     A136P         Disease     N     Y     N
     PROC_HUMAN     C426Y     1AUT     C     C220Y         Disease     Y     Y     N
     PROC_HUMAN     D401N     1AUT     C     D194N         Disease     N     Y     N
     PROC_HUMAN     G324R     1AUT     C     G127R         Disease     N     Y     N
     PROC_HUMAN     G334S     1AUT     C     G133S         Disease     N     Y     N
     PROC_HUMAN     G392R     1AUT     C     G186R         Disease     N     Y     N
     PROC_HUMAN     G418D     1AUT     C     G211D         Disease     N     Y     N
     PROC_HUMAN     G423S     1AUT     C     G216S         Disease     N     Y     N
     PROC_HUMAN     I243T     1AUT     C      I47T         Disease     N     Y     N
     PROC_HUMAN     P210L     1PCU     A     P168L         Disease     N     Y     N
     PROC_HUMAN     P289L     1AUT     C      P92L         Disease     N     Y     N
     PROC_HUMAN     P321L     1AUT     C     P124L         Disease     N     Y     N
     PROC_HUMAN     P369L     1AUT     C     P164L         Disease     N     Y     N
     PROC_HUMAN     R211W     1PCU     A     R169W         Disease     Y     Y     N
     PROC_HUMAN     R220Q     1AUT     C      R24Q         Disease     N     Y     N
     PROC_HUMAN     R220W     1AUT     C      R24W         Disease     N     Y     N
     PROC_HUMAN     R272C     1AUT     C      R75C         Disease     N     Y     N
     PROC_HUMAN     R328C     1AUT     C    R128CC         Disease     N     Y     N
     PROC_HUMAN     R328H     1AUT     C    R128CH         Disease     N     Y     N
     PROC_HUMAN     T340M     1AUT     C     T139M         Disease     N     Y     N
     PROC_HUMAN     T436N     1AUT     C     T229N         Disease     N     Y     N
     PROC_HUMAN     V367A     1AUT     C     V162A         Disease     N     Y     N
     PROC_HUMAN     W444C     1AUT     C     W237C         Disease     N     Y     N
     PROC_HUMAN     Y441H     1AUT     C     Y234H         Disease     N     Y     N
     PROS_HUMAN     C241S     1Z6C     A     C200S         Disease     N     Y     N
     PROS_HUMAN     C247G     1Z6C     A     C206G         Disease     Y     Y     N
     PROS_HUMAN     C265R     1Z6C     A     C224R         Disease     N     Y     N
     PROS_HUMAN     C265W     1Z6C     A     C224W         Disease     N     Y     N
     PROS_HUMAN     C267S     1Z6C     A     C226S         Disease     N     Y     N
     PROS_HUMAN     D243N     1Z6C     A     D202N         Disease     N     Y     N
     PROS_HUMAN     D245G     1Z6C     A     D204G         Disease     N     Y     N
     PROS_HUMAN     E204G     1Z6C     A     E163G         Disease     Y     Y     N
     PROS_HUMAN     E249K     1Z6C     A     E208K         Disease     Y     Y     N
     PROS_HUMAN     N258S     1Z6C     A     N217S         Disease     N     Y     N
     PROS_HUMAN     R233K     1Z6C     A     R192K         Disease     N     Y     N
     PROS_HUMAN     Y266C     1Z6C     A     Y225C         Disease     N     Y     N
     PSF1_HUMAN      V97I     2E9X     A      V97I    Polymorphism     Y     Y     N
    PTAFR_HUMAN     A224D     2B0X     A     A224D    Polymorphism     Y     Y     N
    PTAFR_HUMAN     N338S     2B0X     A     N338S    Polymorphism     N     Y     N
    PTN13_HUMAN    I2458V     1WCH     A    I2458V    Polymorphism     N     Y     N
    PTN13_HUMAN    L1419P     1D5G     A      L59P    Polymorphism     N     Y     N
     PTN3_HUMAN     D763N     2B49     A     D763N    Polymorphism     N     Y     N
    PTPRB_HUMAN    G1934A     2AHS     A    G1934A    Polymorphism     N     N     N
     PTPS_HUMAN     D116G     3I2B     A     D116G         Disease     N     Y     N
     PTPS_HUMAN     D136G     3I2B     A     D136G         Disease     N     Y     N
     PTPS_HUMAN     D136V     3I2B     A     D136V         Disease     N     Y     N
     PTPS_HUMAN      D96N     3I2B     A      D96N         Disease     N     Y     N
     PTPS_HUMAN      E35G     3I2B     A      E35G         Disease     N     Y     N
     PTPS_HUMAN     F100V     3I2B     A     F100V         Disease     N     Y     N
     PTPS_HUMAN     I114V     3I2B     A     I114V         Disease     N     Y     N
     PTPS_HUMAN     K129E     3I2B     A     K129E         Disease     N     Y     N
     PTPS_HUMAN      L26F     3I2B     A      L26F         Disease     N     Y     N
     PTPS_HUMAN      N36K     3I2B     A      N36K         Disease     Y     Y     N
     PTPS_HUMAN      N47D     3I2B     A      N47D         Disease     N     Y     N
     PTPS_HUMAN      N52S     3I2B     A      N52S         Disease     N     Y     N
     PTPS_HUMAN      P87L     3I2B     A      P87L         Disease     N     Y     N
     PTPS_HUMAN      P87S     3I2B     A      P87S         Disease     N     Y     N
     PTPS_HUMAN      R16C     3I2B     A      R16C         Disease     N     Y     N
     PTPS_HUMAN      R25G     3I2B     A      R25G         Disease     N     Y     N
     PTPS_HUMAN      R25Q     3I2B     A      R25Q         Disease     Y     Y     N
     PTPS_HUMAN     T106M     3I2B     A     T106M         Disease     N     Y     N
     PTPS_HUMAN      T67M     3I2B     A      T67M         Disease     N     Y     N
     PTPS_HUMAN     V124L     3I2B     A     V124L         Disease     N     Y     N
     PTPS_HUMAN      V56M     3I2B     A      V56M         Disease     N     Y     N
     PTPS_HUMAN      V70D     3I2B     A      V70D         Disease     N     Y     N
     PTPS_HUMAN      V97M     3I2B     A      V97M         Disease     N     Y     N
     PTPS_HUMAN      Y99C     3I2B     A      Y99C         Disease     N     Y     N
     PUR9_HUMAN     K426R     1PKX     B     K426R         Disease     N     Y     N
     PUR9_HUMAN     T116S     1PKX     B     T116S    Polymorphism     Y     Y     N
     PYR5_HUMAN     G429R     3EX0     B     G429R         Disease     N     Y     N
     PYR5_HUMAN     I446V     3EX0     B     I446V    Polymorphism     Y     Y     N
     PYR5_HUMAN      R96G     2WNS     A      R96G         Disease     N     Y     N
     PYR5_HUMAN      S30G     2WNS     A      S30G    Polymorphism     N     Y     N
     PYR5_HUMAN     V109G     2WNS     A     V109G         Disease     Y     Y     N
      QOR_HUMAN     E183K     1YB5     A     E183K    Polymorphism     N     Y     N
      QOR_HUMAN     I176V     1YB5     A     I176V    Polymorphism     Y     Y     N
      QOR_HUMAN      P66S     1YB5     A      P66S    Polymorphism     N     Y     N
     QPCT_HUMAN     H360P     1MOI     A     H360P    Polymorphism     Y     Y     N
     QPCT_HUMAN      Q71R     1MOI     A      Q71R    Polymorphism     N     Y     N
     QPCT_HUMAN      R54W     1MOI     A      R54W    Polymorphism     Y     Y     N
    RABE1_HUMAN     E640G     1X79     B     E640G    Polymorphism     N     Y     N
     RAC1_HUMAN      A59T     2VRW     A      A59T    Polymorphism     N     Y     N
     RAC1_HUMAN      D63G     2VRW     A      D63G    Polymorphism     N     Y     N
     RAC1_HUMAN      F28L     2VRW     A      F28L    Polymorphism     N     Y     N
     RAC1_HUMAN     K130R     2VRW     A     K130R    Polymorphism     N     Y     N
     RAC1_HUMAN     K133E     2VRW     A     K133E    Polymorphism     N     Y     N
     RAC1_HUMAN      N26D     2VRW     A      N26D    Polymorphism     N     Y     N
     RAC1_HUMAN     T108I     2VRW     A     T108I    Polymorphism     N     Y     N
     RAC1_HUMAN     T135I     2VRW     A     T135I    Polymorphism     N     Y     N
     RAC1_HUMAN      V93G     2VRW     A      V93G    Polymorphism     N     Y     N
     RAC1_HUMAN      V93I     2VRW     A      V93I    Polymorphism     N     Y     N
     RAC2_HUMAN      D57N     1DS6     A      D57N         Disease     N     Y     N
     RAD1_HUMAN      A33G     3G65     B      A33G    Polymorphism     N     Y     N
     RAD1_HUMAN     G114D     3G65     B     G114D    Polymorphism     Y     Y     N
     RAD1_HUMAN      H39Q     3G65     B      H39Q    Polymorphism     N     Y     N
     RAD1_HUMAN     T104S     3G65     B     T104S    Polymorphism     N     Y     N
    RAD52_HUMAN      R70W     1H2I     A      R70W    Polymorphism     N     Y     N
    RAD9A_HUMAN       C3F     3GGR     A       C3F    Polymorphism     N     Y     N
    RAD9A_HUMAN     H239R     3GGR     A     H239R    Polymorphism     N     Y     N
    RAD9A_HUMAN      L71Q     3GGR     A      L71Q    Polymorphism     Y     Y     N
    RAD9A_HUMAN     S100A     3GGR     A     S100A    Polymorphism     N     Y     N
     RAGE_HUMAN      G82S     1PWI     A      G82S    Polymorphism     Y     Y     N
     RAGE_HUMAN     Q100R     1PWI     A     Q100R    Polymorphism     N     Y     N
     RANG_HUMAN     A145V     1K5D     B     A145V    Polymorphism     N     Y     N
      RAN_HUMAN      R95I     3GJ3     A      R95I    Polymorphism     N     Y     N
     RASH_HUMAN     A146T     1CTQ     A     A146T         Disease     N     Y     N
     RASH_HUMAN     A146V     1CTQ     A     A146V         Disease     N     Y     N
     RASH_HUMAN      E63K     1CTQ     A      E63K         Disease     N     Y     N
     RASH_HUMAN      G12A     1CTQ     A      G12A         Disease     N     Y     N
     RASH_HUMAN      G12C     1CTQ     A      G12C         Disease     N     Y     N
     RASH_HUMAN      G12E     1CTQ     A      G12E         Disease     N     Y     N
     RASH_HUMAN      G12S     1CTQ     A      G12S         Disease     Y     Y     N
     RASH_HUMAN      G12V     1CTQ     A      G12V         Disease     N     Y     N
     RASH_HUMAN      G13C     1CTQ     A      G13C         Disease     N     Y     N
     RASH_HUMAN      G13D     1CTQ     A      G13D         Disease     N     Y     N
     RASH_HUMAN     K117R     1CTQ     A     K117R         Disease     N     Y     N
     RASH_HUMAN      Q22K     1CTQ     A      Q22K         Disease     N     Y     N
     RASH_HUMAN      Q61L     1CTQ     A      Q61L         Disease     N     Y     N
     RASH_HUMAN      T58I     1CTQ     A      T58I         Disease     N     Y     N
       RB_HUMAN     A525G     1AD6     A     A525G    Polymorphism     Y     Y     N
       RB_HUMAN     H549Y     1AD6     A     H549Y         Disease     N     Y     N
       RB_HUMAN     K447Q     1AD6     A     K447Q         Disease     N     Y     N
       RB_HUMAN     K530R     1AD6     A     K530R         Disease     N     Y     N
       RB_HUMAN     M457R     1AD6     A     M457R         Disease     N     Y     N
       RB_HUMAN     Q436K     1AD6     A     Q436K    Polymorphism     N     Y     N
       RB_HUMAN     R500G     1AD6     A     R500G         Disease     N     Y     N
     RCD1_HUMAN     I143T     2FV2     C     I127T    Polymorphism     N     Y     N
    RD23A_HUMAN     R179Q     1IFY     A     R179Q    Polymorphism     N     Y     N
    RD23A_HUMAN     T200M     1IFY     A     T200M    Polymorphism     N     Y     N
     RENI_HUMAN     D104N     2IKO     A      D33N         Disease     N     Y     N
     RENI_HUMAN     G217R     2IKO     A     G146R    Polymorphism     Y     Y     N
     RENI_HUMAN     Q160K     2IKO     A      Q89K    Polymorphism     N     Y     N
     RENI_HUMAN     R230K     2IKO     A     R159K         Disease     N     Y     N
      RET_HUMAN     A883F     1XPD     A     A174F         Disease     N     N     Y
      RET_HUMAN     E762Q     1XPD     A      E53Q         Disease     N     N     Y
      RET_HUMAN     E768D     1XPD     A      E59D         Disease     N     N     Y
      RET_HUMAN     E921K     1XPD     A     E212K         Disease     N     N     Y
      RET_HUMAN     F893L     1XPD     A     F184L         Disease     Y     N     Y
      RET_HUMAN     G894S     1XPD     A     G185S         Disease     N     N     Y
      RET_HUMAN     K907E     1XPD     A     K198E         Disease     N     N     Y
      RET_HUMAN     L790F     1XPD     A      L81F         Disease     N     N     Y
      RET_HUMAN     M918T     1XPD     A     M209T         Disease     N     N     Y
      RET_HUMAN     M980T     1XPD     A     M271T         Disease     N     N     Y
      RET_HUMAN     P973L     1XPD     A     P264L         Disease     N     N     Y
      RET_HUMAN     R749T     1XPD     A      R40T    Polymorphism     N     N     Y
      RET_HUMAN     R813Q     1XPD     A     R104Q         Disease     N     N     Y
      RET_HUMAN     R844L     1XPD     A     R135L         Disease     N     N     Y
      RET_HUMAN     R873Q     1XPD     A     R164Q         Disease     Y     N     Y
      RET_HUMAN     R897Q     1XPD     A     R188Q         Disease     N     N     Y
      RET_HUMAN     R972G     1XPD     A     R263G         Disease     N     N     Y
      RET_HUMAN     R982C     1XPD     A     R273C    Polymorphism     N     N     Y
      RET_HUMAN     S765P     1XPD     A      S56P         Disease     N     N     Y
      RET_HUMAN     S767R     1XPD     A      S58R         Disease     Y     N     Y
      RET_HUMAN     S891A     1XPD     A     S182A         Disease     N     N     Y
      RET_HUMAN     S922F     1XPD     A     S213F         Disease     N     N     Y
      RET_HUMAN     S922Y     1XPD     A     S213Y    Polymorphism     N     N     Y
      RET_HUMAN     T946M     1XPD     A     T237M         Disease     N     N     Y
      RET_HUMAN     V778I     1XPD     A      V69I         Disease     N     N     Y
      RET_HUMAN     V804L     1XPD     A      V95L         Disease     N     N     Y
      RET_HUMAN     V804M     1XPD     A      V95M         Disease     N     N     Y
      RET_HUMAN     Y791F     1XPD     A      Y82F         Disease     N     N     Y
      RET_HUMAN     Y826S     1XPD     A     Y117S    Polymorphism     N     N     Y
     RFA1_HUMAN     T351A     1JMC     A     T351A    Polymorphism     Y     Y     N
     RFA2_HUMAN     N203S     1DPU     A     N203S    Polymorphism     N     Y     N
     RFC5_HUMAN      A13T     1LFS     A      A13T    Polymorphism     N     Y     N
    RGS16_HUMAN     R137H     2IK8     D     R137H    Polymorphism     N     Y     N
    RHG01_HUMAN     R369C     1OW3     A     R172C    Polymorphism     N     Y     N
    RHG09_HUMAN     S370A     2P0H     A     S370A    Polymorphism     Y     Y     N
     RHOC_HUMAN     D120H     2GCN     A     D120H    Polymorphism     N     Y     N
     RINI_HUMAN     P170L     1Z7X     W     P169L    Polymorphism     Y     Y     N
    RLBP1_HUMAN     M226K     1XGG     A     M225K         Disease     N     Y     N
    RLBP1_HUMAN     R151Q     1XGG     A     R150Q         Disease     N     Y     N
    RLBP1_HUMAN     R234W     1XGG     A     R233W         Disease     N     Y     N
    RNAS2_HUMAN     H100Q     1K2A     A      H73Q    Polymorphism     N     Y     N
     RND1_HUMAN      P44R     2CLS     A      P44R    Polymorphism     N     Y     N
     ROA1_HUMAN      N73S     1U1Q     A      N73S    Polymorphism     N     Y     N
    ROCK1_HUMAN     S108N     2ETR     A     S108N    Polymorphism     N     N     Y
    RRAS2_HUMAN      Q72L     2ERY     B      Q72L         Disease     N     Y     N
     RRP8_HUMAN     P329S     2ZFU     A     P329S    Polymorphism     N     Y     N
     RSMB_HUMAN      S79P     1D3B     L      S79P    Polymorphism     N     Y     N
     RSSA_HUMAN     R117W     3BCH     A     R117W    Polymorphism     N     Y     N
    RUNX1_HUMAN     R139Q     1LJM     B    R2139Q         Disease     N     Y     N
    RUNX1_HUMAN     R174Q     1E50     C     R174Q         Disease     N     Y     N
     RXRA_HUMAN     A327S     1G5Y     B     A327S    Polymorphism     N     Y     N
     RXRA_HUMAN     A398V     1G5Y     B     A398V    Polymorphism     N     Y     N
     RXRA_HUMAN     P261L     1G5Y     B     P261L    Polymorphism     N     Y     N
     RXRA_HUMAN     S336I     1G5Y     B     S336I    Polymorphism     N     Y     N
    S10A5_HUMAN      D54G     2KAX     A      D54G    Polymorphism     N     Y     N
    S10A6_HUMAN      G90D     1K96     A      G90D    Polymorphism     N     Y     N
    S10A6_HUMAN      H27R     1K96     A      H27R    Polymorphism     N     Y     N
    S10A6_HUMAN      I83T     1K96     A      I83T    Polymorphism     N     Y     N
    S10A6_HUMAN      N69S     1K96     A      N69S    Polymorphism     N     Y     N
    S10A9_HUMAN      H20R     1XK4     D      H20R    Polymorphism     N     Y     N
     SAE2_HUMAN     L307R     2PX9     A     L307R    Polymorphism     N     Y     N
     SAHH_HUMAN      A89V     1LI4     A      A89V         Disease     N     Y     N
     SAHH_HUMAN      D86G     1LI4     A      D86G         Disease     N     Y     N
     SAHH_HUMAN      D86N     1LI4     A      D86N    Polymorphism     N     Y     N
     SAHH_HUMAN      R38W     1LI4     A      R38W    Polymorphism     N     Y     N
     SAHH_HUMAN      R49C     1LI4     A      R49C         Disease     N     Y     N
     SAHH_HUMAN     Y143C     1LI4     A     Y143C         Disease     N     Y     N
     SAMP_HUMAN     E155G     2W08     A     E136G    Polymorphism     N     Y     N
     SAMP_HUMAN     S158G     2W08     A     S139G    Polymorphism     N     Y     N
     SAP3_HUMAN     C138R     1PUB     A     C107R         Disease     N     Y     N
     SAP3_HUMAN      I59V     1PUB     A      I28V    Polymorphism     Y     Y     N
     SAP3_HUMAN      M69V     1PUB     A      M38V    Polymorphism     Y     Y     N
     SAP3_HUMAN     R169P     1PUB     A     R138P         Disease     N     Y     N
      SAP_HUMAN     C388F     2GTG     A      C78F         Disease     N     Y     N
      SAP_HUMAN     L349P     2GTG     A      L39P         Disease     N     Y     N
      SCF_HUMAN      T54A     1EXZ     B     T229A    Polymorphism     N     Y     N
     SCO1_HUMAN     P174L     2GGT     A     P174L         Disease     N     Y     N
     SERA_HUMAN     R135W     2G76     A     R134W         Disease     N     Y     N
     SERA_HUMAN     V261M     2G76     A     V260M         Disease     N     Y     N
    SFTPD_HUMAN     E309K     1PWB     A     E289K    Polymorphism     Y     Y     N
    SFTPD_HUMAN     S290T     1PWB     A     S270T    Polymorphism     N     Y     N
    SH21A_HUMAN      C42W     1D4T     A      C42W         Disease     N     N     N
    SH21A_HUMAN      D33Y     1D4T     A      D33Y         Disease     Y     N     N
    SH21A_HUMAN      F87S     1D4T     A      F87S         Disease     N     N     N
    SH21A_HUMAN      G16D     1D4T     A      G16D         Disease     N     N     N
    SH21A_HUMAN      G27S     1D4T     A      G27S         Disease     Y     N     N
    SH21A_HUMAN      G49V     1D4T     A      G49V         Disease     N     N     N
    SH21A_HUMAN       H8D     1D4T     A       H8D         Disease     N     N     N
    SH21A_HUMAN      I84T     1D4T     A      I84T         Disease     N     N     N
    SH21A_HUMAN      L31P     1D4T     A      L31P         Disease     Y     N     N
    SH21A_HUMAN     P101L     1D4T     A     P101L         Disease     N     N     N
    SH21A_HUMAN      Q99P     1D4T     A      Q99P         Disease     N     N     N
    SH21A_HUMAN      R32T     1D4T     A      R32T         Disease     N     N     N
    SH21A_HUMAN      R55L     1D4T     A      R55L         Disease     Y     N     N
    SH21A_HUMAN      S28R     1D4T     A      S28R         Disease     N     N     N
    SH21A_HUMAN      T53I     1D4T     A      T53I         Disease     N     N     N
    SH21A_HUMAN      T68I     1D4T     A      T68I         Disease     Y     N     N
    SH21A_HUMAN     V102G     1D4T     A     V102G         Disease     N     N     N
    SH21A_HUMAN      Y54C     1D4T     A      Y54C         Disease     N     N     N
    SH21A_HUMAN       Y7C     1D4T     A       Y7C         Disease     N     N     N
     SHBG_HUMAN     P185L     1KDK     A     P156L    Polymorphism     N     Y     N
     SHC1_HUMAN     A205V     1N3H     A      A95V    Polymorphism     N     N     N
     SHC1_HUMAN     M410V     1WCP     A     M284V    Polymorphism     N     N     N
      SHH_HUMAN     A110D     3HO5     H     A110D         Disease     Y     Y     N
      SHH_HUMAN     C183F     3HO5     H     C183F         Disease     Y     Y     N
      SHH_HUMAN      D88V     3HO5     H      D88V         Disease     N     Y     N
      SHH_HUMAN     E188Q     3HO5     H     E188Q         Disease     N     Y     N
      SHH_HUMAN     H140P     3HO5     H     H140P         Disease     N     Y     N
      SHH_HUMAN     H140Q     3HO5     H     H140Q         Disease     N     Y     N
      SHH_HUMAN     I111F     3HO5     H     I111F         Disease     N     Y     N
      SHH_HUMAN     I111N     3HO5     H     I111N         Disease     N     Y     N
      SHH_HUMAN     N115K     3HO5     H     N115K         Disease     N     Y     N
      SHH_HUMAN     Q100H     3HO5     H     Q100H         Disease     N     Y     N
      SHH_HUMAN     T150R     3HO5     H     T150R         Disease     N     Y     N
      SHH_HUMAN     W117G     3HO5     H     W117G         Disease     N     Y     N
      SHH_HUMAN     W117R     3HO5     H     W117R         Disease     N     Y     N
    SHPS1_HUMAN      A75G     2JJT     B      A45G    Polymorphism     N     N     N
    SHPS1_HUMAN      D40E     2JJT     B      D10E    Polymorphism     N     N     N
    SHPS1_HUMAN      E77K     2JJT     B      E47K    Polymorphism     N     N     N
    SHPS1_HUMAN      E95D     2JJT     B      E65D    Polymorphism     N     N     N
    SHPS1_HUMAN     F133L     2JJT     B     F103L    Polymorphism     N     N     N
    SHPS1_HUMAN      H54R     2JJT     B      H24R    Polymorphism     N     N     N
    SHPS1_HUMAN      I52T     2JJT     B      I22T    Polymorphism     N     N     N
    SHPS1_HUMAN      I61N     2JJT     B      I31N    Polymorphism     N     N     N
    SHPS1_HUMAN      N81H     2JJT     B      N51H    Polymorphism     N     N     N
    SHPS1_HUMAN     R125Q     2JJT     B      R95Q    Polymorphism     N     N     N
    SHPS1_HUMAN     S107C     2JJT     B      S77C    Polymorphism     N     N     N
    SHPS1_HUMAN     S107R     2JJT     B      S77R    Polymorphism     N     N     N
    SHPS1_HUMAN     S109G     2JJT     B      S79G    Polymorphism     N     N     N
    SHPS1_HUMAN      S44L     2JJT     B      S14L    Polymorphism     N     N     N
    SHPS1_HUMAN      S50T     2JJT     B      S20T    Polymorphism     N     N     N
    SHPS1_HUMAN      S96L     2JJT     B      S66L    Polymorphism     N     N     N
    SHPS1_HUMAN      V57A     2JJT     B      V27A    Polymorphism     N     N     N
    SHPS1_HUMAN      W68R     2JJT     B      W38R    Polymorphism     N     N     N
    SIRBL_HUMAN      T51I     2JJV     B      T22I    Polymorphism     N     N     N
    SIRT3_HUMAN     G369S     3GLR     A     G369S    Polymorphism     N     Y     N
    SIRT3_HUMAN     V208I     3GLR     A     V208I    Polymorphism     Y     Y     N
    SLAF1_HUMAN      F11L     2DZF     _      F11L    Polymorphism     Y     Y     N
    SLAF1_HUMAN     P333T     2DZF     _     P333T    Polymorphism     Y     Y     N
    SLIT2_HUMAN     S636P     2V70     A     S636P    Polymorphism     N     N     N
    SMAD2_HUMAN     D450E     1DEV     A     D450E         Disease     N     Y     N
    SMAD2_HUMAN     L440R     1DEV     A     L440R         Disease     N     Y     N
    SMAD2_HUMAN     P445H     1DEV     A     P445H         Disease     N     Y     N
      SMN_HUMAN     A111G     1MHN     A     A111G         Disease     N     Y     N
      SMN_HUMAN      G95R     1MHN     A      G95R         Disease     N     Y     N
      SMN_HUMAN     I116F     1MHN     A     I116F         Disease     N     Y     N
      SMN_HUMAN     Q136E     1MHN     A     Q136E         Disease     N     Y     N
      SMS_HUMAN      A11V     1P2W     A      A11V    Polymorphism     N     Y     N
      SMS_HUMAN      N61T     1P2W     A      N61T    Polymorphism     Y     Y     N
     SODC_HUMAN     A146T     2C9V     A     A145T         Disease     N     Y     N
     SODC_HUMAN       A5S     2C9V     A       A4S         Disease     N     Y     N
     SODC_HUMAN       A5T     2C9V     A       A4T         Disease     N     Y     N
     SODC_HUMAN       A5V     2C9V     A       A4V         Disease     N     Y     N
     SODC_HUMAN      A90T     2C9V     A      A89T         Disease     N     Y     N
     SODC_HUMAN      A90V     2C9V     A      A89V         Disease     N     Y     N
     SODC_HUMAN     C147R     2C9V     A     C146R         Disease     N     Y     N
     SODC_HUMAN       C7F     2C9V     A       C6F         Disease     N     Y     N
     SODC_HUMAN     D102G     2C9V     A     D101G         Disease     N     Y     N
     SODC_HUMAN     D102N     2C9V     A     D101N         Disease     N     Y     N
     SODC_HUMAN     D125G     2C9V     A     D124G         Disease     N     Y     N
     SODC_HUMAN     D125V     2C9V     A     D124V         Disease     N     Y     N
     SODC_HUMAN     D126H     2C9V     A     D125H         Disease     N     Y     N
     SODC_HUMAN      D77Y     2C9V     A      D76Y         Disease     N     Y     N
     SODC_HUMAN      D91A     2C9V     A      D90A         Disease     N     Y     N
     SODC_HUMAN      D91V     2C9V     A      D90V         Disease     Y     Y     N
     SODC_HUMAN     E101G     2C9V     A     E100G         Disease     N     Y     N
     SODC_HUMAN     E101K     2C9V     A     E100K         Disease     Y     Y     N
     SODC_HUMAN      E22G     2C9V     A      E21G         Disease     Y     Y     N
     SODC_HUMAN      E22K     2C9V     A      E21K         Disease     N     Y     N
     SODC_HUMAN      E50K     2C9V     A      E49K         Disease     N     Y     N
     SODC_HUMAN      F21C     2C9V     A      F20C         Disease     N     Y     N
     SODC_HUMAN      F46C     2C9V     A      F45C         Disease     Y     Y     N
     SODC_HUMAN     G109V     2C9V     A     G108V         Disease     N     Y     N
     SODC_HUMAN     G115A     2C9V     A     G114A         Disease     N     Y     N
     SODC_HUMAN      G13R     2C9V     A      G12R         Disease     N     Y     N
     SODC_HUMAN     G148R     2C9V     A     G147R         Disease     N     Y     N
     SODC_HUMAN      G17S     2C9V     A      G16S         Disease     N     Y     N
     SODC_HUMAN      G38R     2C9V     A      G37R         Disease     N     Y     N
     SODC_HUMAN      G42D     2C9V     A      G41D         Disease     N     Y     N
     SODC_HUMAN      G42S     2C9V     A      G41S         Disease     N     Y     N
     SODC_HUMAN      G73S     2C9V     A      G72S         Disease     Y     Y     N
     SODC_HUMAN      G86R     2C9V     A      G85R         Disease     N     Y     N
     SODC_HUMAN      G94A     2C9V     A      G93A         Disease     N     Y     N
     SODC_HUMAN      G94C     2C9V     A      G93C         Disease     N     Y     N
     SODC_HUMAN      G94D     2C9V     A      G93D         Disease     N     Y     N
     SODC_HUMAN      G94R     2C9V     A      G93R         Disease     Y     Y     N
     SODC_HUMAN      G94V     2C9V     A      G93V         Disease     N     Y     N
     SODC_HUMAN      H44R     2C9V     A      H43R         Disease     N     Y     N
     SODC_HUMAN      H47R     2C9V     A      H46R         Disease     N     Y     N
     SODC_HUMAN      H49Q     2C9V     A      H48Q         Disease     N     Y     N
     SODC_HUMAN      H49R     2C9V     A      H48R         Disease     N     Y     N
     SODC_HUMAN      H81A     2C9V     A      H80A         Disease     N     Y     N
     SODC_HUMAN     I105F     2C9V     A     I104F         Disease     N     Y     N
     SODC_HUMAN     I113M     2C9V     A     I112M         Disease     N     Y     N
     SODC_HUMAN     I113T     2C9V     A     I112T         Disease     N     Y     N
     SODC_HUMAN     I114T     2C9V     A     I113T         Disease     N     Y     N
     SODC_HUMAN     I150T     2C9V     A     I149T         Disease     N     Y     N
     SODC_HUMAN     I152T     2C9V     A     I151T         Disease     N     Y     N
     SODC_HUMAN     L107V     2C9V     A     L106V         Disease     Y     Y     N
     SODC_HUMAN     L127S     2C9V     A     L126S         Disease     N     Y     N
     SODC_HUMAN     L145F     2C9V     A     L144F         Disease     N     Y     N
     SODC_HUMAN     L145S     2C9V     A     L144S         Disease     N     Y     N
     SODC_HUMAN      L39R     2C9V     A      L38R         Disease     N     Y     N
     SODC_HUMAN      L39V     2C9V     A      L38V         Disease     N     Y     N
     SODC_HUMAN      L68R     2C9V     A      L67R         Disease     N     Y     N
     SODC_HUMAN      L85F     2C9V     A      L84F         Disease     N     Y     N
     SODC_HUMAN      L85V     2C9V     A      L84V         Disease     N     Y     N
     SODC_HUMAN       L9Q     2C9V     A       L8Q         Disease     Y     Y     N
     SODC_HUMAN       L9V     2C9V     A       L8V         Disease     N     Y     N
     SODC_HUMAN     N140K     2C9V     A     N139K         Disease     N     Y     N
     SODC_HUMAN      N66S     2C9V     A      N65S         Disease     N     Y     N
     SODC_HUMAN      N87S     2C9V     A      N86S         Disease     N     Y     N
     SODC_HUMAN      Q23L     2C9V     A      Q22L         Disease     Y     Y     N
     SODC_HUMAN     R116G     2C9V     A     R115G         Disease     N     Y     N
     SODC_HUMAN     S106L     2C9V     A     S105L         Disease     N     Y     N
     SODC_HUMAN     S135N     2C9V     A     S134N         Disease     N     Y     N
     SODC_HUMAN      T55R     2C9V     A      T54R         Disease     Y     Y     N
     SODC_HUMAN     V119L     2C9V     A     V118L         Disease     N     Y     N
     SODC_HUMAN     V149G     2C9V     A     V148G         Disease     N     Y     N
     SODC_HUMAN     V149I     2C9V     A     V148I         Disease     N     Y     N
     SODC_HUMAN      V15G     2C9V     A      V14G         Disease     Y     Y     N
     SODC_HUMAN      V15M     2C9V     A      V14M         Disease     N     Y     N
     SODC_HUMAN      V88A     2C9V     A      V87A         Disease     N     Y     N
     SODC_HUMAN       V8E     2C9V     A       V7E         Disease     N     Y     N
     SODC_HUMAN      V98M     2C9V     A      V97M         Disease     N     Y     N
     SODM_HUMAN      E66V     1LUV     A      E42V    Polymorphism     N     Y     N
     SODM_HUMAN      G76R     1LUV     A      G52R    Polymorphism     N     Y     N
     SODM_HUMAN      I82T     1LUV     A      I58T    Polymorphism     N     Y     N
     SODM_HUMAN     R156W     1LUV     A     R132W    Polymorphism     N     Y     N
     SOS1_HUMAN     C441Y     1AWE     A      C41Y         Disease     N     Y     N
     SOS1_HUMAN     E433K     1AWE     A      E33K         Disease     Y     Y     N
     SOS1_HUMAN     G434R     1AWE     A      G34R         Disease     N     Y     N
     SOS1_HUMAN     L550P     1AWE     A     L150P         Disease     N     Y     N
     SOS1_HUMAN     S548R     1AWE     A     S148R         Disease     N     Y     N
     SOS1_HUMAN     W432R     1AWE     A      W32R         Disease     N     Y     N
     SOX9_HUMAN     A119V     1SX9     A      A19V         Disease     Y     Y     N
     SOX9_HUMAN     A158T     1SX9     A      A58T         Disease     N     Y     N
     SOX9_HUMAN     F112L     1SX9     A      F12L         Disease     N     Y     N
     SOX9_HUMAN     F112S     1SX9     A      F12S         Disease     N     Y     N
     SOX9_HUMAN     F154L     1SX9     A      F54L         Disease     N     Y     N
     SOX9_HUMAN     H165Y     1SX9     A      H65Y         Disease     N     Y     N
     SOX9_HUMAN     P108L     1SX9     A       P8L         Disease     N     Y     N
     SOX9_HUMAN     P170R     1SX9     A      P70R         Disease     N     Y     N
     SOX9_HUMAN     R152P     1SX9     A      R52P         Disease     N     Y     N
     SOX9_HUMAN     W143R     1SX9     A      W43R         Disease     N     Y     N
     SPEE_HUMAN     L149V     2O07     B     L149V    Polymorphism     N     Y     N
    SPTA1_HUMAN     D152N     1OWA     A     D152N    Polymorphism     N     N     N
    SPTA1_HUMAN     G151D     1OWA     A     G151D         Disease     N     N     N
    SPTA1_HUMAN      G46V     1OWA     A      G46V         Disease     N     N     N
    SPTA1_HUMAN      I24S     1OWA     A      I24S         Disease     N     N     N
    SPTA1_HUMAN      K48R     1OWA     A      K48R         Disease     Y     N     N
    SPTA1_HUMAN      L49F     1OWA     A      L49F         Disease     N     N     N
    SPTA1_HUMAN      R28C     1OWA     A      R28C         Disease     Y     N     N
    SPTA1_HUMAN      R28H     1OWA     A      R28H         Disease     N     N     N
    SPTA1_HUMAN      R28L     1OWA     A      R28L         Disease     N     N     N
    SPTA1_HUMAN      R28S     1OWA     A      R28S         Disease     N     N     N
    SPTA1_HUMAN      R34W     1OWA     A      R34W         Disease     N     N     N
    SPTA1_HUMAN      R41W     1OWA     A      R41W         Disease     N     N     N
    SPTA1_HUMAN      R45S     1OWA     A      R45S         Disease     N     N     N
    SPTA1_HUMAN      R45T     1OWA     A      R45T         Disease     N     N     N
    SPTA1_HUMAN     S109F     1OWA     A     S109F    Polymorphism     N     N     N
    SPTA1_HUMAN      V31A     1OWA     A      V31A         Disease     N     N     N
      SRC_HUMAN     A237T     1O43     A      A93T    Polymorphism     N     N     Y
      SRC_HUMAN     L176F     1O43     A      L32F    Polymorphism     N     N     Y
      SRY_HUMAN     A113T     1HRY     A      A58T         Disease     N     Y     N
      SRY_HUMAN     F109S     1HRY     A      F54S         Disease     Y     Y     N
      SRY_HUMAN      F67V     1HRY     A      F12V         Disease     N     Y     N
      SRY_HUMAN      G95E     1HRY     A      G40E         Disease     N     Y     N
      SRY_HUMAN      G95R     1HRY     A      G40R         Disease     Y     Y     N
      SRY_HUMAN      I68T     1HRY     A      I13T         Disease     N     Y     N
      SRY_HUMAN      I90M     1HRY     A      I35M         Disease     N     Y     N
      SRY_HUMAN     K106I     1HRY     A      K51I         Disease     N     Y     N
      SRY_HUMAN     L101H     1HRY     A      L46H         Disease     N     Y     N
      SRY_HUMAN      M64I     1HRY     A       M9I         Disease     N     Y     N
      SRY_HUMAN      M64R     1HRY     A       M9R         Disease     N     Y     N
      SRY_HUMAN      M78T     1HRY     A      M23T         Disease     N     Y     N
      SRY_HUMAN      N87Y     1HRY     A      N32Y         Disease     N     Y     N
      SRY_HUMAN     P108R     1HRY     A      P53R         Disease     Y     Y     N
      SRY_HUMAN     P125L     1HRY     A      P70L         Disease     N     Y     N
      SRY_HUMAN      R62G     1HRY     A       R7G         Disease     N     Y     N
      SRY_HUMAN      R76S     1HRY     A      R21S         Disease     N     Y     N
      SRY_HUMAN      S91G     1HRY     A      S36G         Disease     N     Y     N
      SRY_HUMAN      V60A     1HRY     A       V5A         Disease     N     Y     N
      SRY_HUMAN      V60L     1HRY     A       V5L         Disease     N     Y     N
      SRY_HUMAN     Y127C     1HRY     A      Y72C         Disease     N     Y     N
      SRY_HUMAN     Y127F     1HRY     A      Y72F         Disease     N     Y     N
     SSDH_HUMAN     C223Y     2W8N     A     C223Y         Disease     N     Y     N
     SSDH_HUMAN      C93F     2W8N     A      C93F         Disease     N     Y     N
     SSDH_HUMAN     G176R     2W8N     A     G176R         Disease     N     Y     N
     SSDH_HUMAN     G268E     2W8N     A     G268E         Disease     N     Y     N
     SSDH_HUMAN     G409D     2W8N     A     G409D         Disease     N     Y     N
     SSDH_HUMAN     G533R     2W8N     A     G533R         Disease     N     Y     N
     SSDH_HUMAN     H180Y     2W8N     A     H180Y    Polymorphism     Y     Y     N
     SSDH_HUMAN     N255S     2W8N     A     N255S         Disease     Y     Y     N
     SSDH_HUMAN     N335K     2W8N     A     N335K         Disease     N     Y     N
     SSDH_HUMAN     P182L     2W8N     A     P182L    Polymorphism     Y     Y     N
     SSDH_HUMAN     P382L     2W8N     A     P382L         Disease     N     Y     N
     SSDH_HUMAN     P382Q     2W8N     A     P382Q         Disease     N     Y     N
     SSDH_HUMAN     T233M     2W8N     A     T233M         Disease     N     Y     N
     SSDH_HUMAN     V406I     2W8N     A     V406I    Polymorphism     N     Y     N
     SSDH_HUMAN     V487E     2W8N     A     V487E         Disease     N     Y     N
     ST14_HUMAN     G827R     1EAX     A     G216R         Disease     N     Y     N
    ST1E1_HUMAN      D22Y     1G3M     A      D22Y    Polymorphism     N     Y     N
    STEA3_HUMAN     A184T     2VNS     A     A184T    Polymorphism     Y     Y     N
     STK6_HUMAN     M373V     2J4Z     B     M373V    Polymorphism     N     N     Y
    STON2_HUMAN     S307P     2JXC     B     S307P    Polymorphism     Y     Y     N
      SUH_HUMAN     D334H     2F8X     C     D320H    Polymorphism     N     Y     N
      SUH_HUMAN     I408V     2F8X     C     I394V    Polymorphism     N     Y     N
      SUH_HUMAN     K291E     2F8X     C     K277E    Polymorphism     N     Y     N
      SUH_HUMAN     M296K     2F8X     C     M282K    Polymorphism     N     Y     N
      SUH_HUMAN     P425S     2F8X     C     P411S    Polymorphism     N     Y     N
      SUH_HUMAN     R419Q     2F8X     C     R405Q    Polymorphism     N     Y     N
    SUMF2_HUMAN      E51D     1Y4J     B      E51D    Polymorphism     N     Y     N
    SUMO2_HUMAN      D16N     1WM2     A      D16N    Polymorphism     N     Y     N
    SUMO3_HUMAN      P38S     2IO1     D      P38S    Polymorphism     N     Y     N
     SYFM_HUMAN     N280S     3CMQ     A     N244S    Polymorphism     Y     Y     N
     SYFM_HUMAN      S57C     3CMQ     A      S21C    Polymorphism     Y     Y     N
    SYTL4_HUMAN     V420I     3FDW     A     V420I    Polymorphism     Y     Y     N
     SYUA_HUMAN      A30P     1XQ8     A      A30P         Disease     N     Y     N
     SYUA_HUMAN      A53T     1XQ8     A      A53T         Disease     N     Y     N
     SYUA_HUMAN      E46K     1XQ8     A      E46K         Disease     N     Y     N
     T2EB_HUMAN     I133T     1D8J     A      I68T    Polymorphism     N     Y     N
    T2R39_HUMAN     K197E     2GFZ     A     K197E    Polymorphism     N     Y     N
    T2R39_HUMAN     S193F     2GFZ     A     S193F    Polymorphism     N     Y     N
     TA2R_HUMAN     A160T     1LBN     A     A160T    Polymorphism     N     Y     N
     TA2R_HUMAN     V176E     1LBN     A     V176E    Polymorphism     N     Y     N
     TA2R_HUMAN     V217I     1LBN     A     V217I    Polymorphism     N     Y     N
     TAB1_HUMAN     D224E     2J4O     A     D224E    Polymorphism     N     Y     N
    TAF11_HUMAN     S155F     1BH9     B     S155F    Polymorphism     N     Y     N
     TAF1_HUMAN    V1383I     1EQF     A    V1383I    Polymorphism     N     N     Y
     TAP1_HUMAN     D697G     1JJ7     A     D637G    Polymorphism     Y     Y     N
     TAP1_HUMAN     Q768R     1JJ7     A     Q708R    Polymorphism     Y     Y     N
     TAP1_HUMAN     R708Q     1JJ7     A     R648Q    Polymorphism     Y     Y     N
     TAP1_HUMAN     R719Q     1JJ7     A     R659Q         Disease     N     Y     N
     TAP1_HUMAN     V578I     1JJ7     A     V518I    Polymorphism     N     Y     N
    TARB1_HUMAN    I1461V     2HA8     A      I24V    Polymorphism     N     Y     N
    TCL1A_HUMAN      V56I     1JSG     A      V56I    Polymorphism     Y     Y     N
      TDG_HUMAN     G199S     1WYW     A     G199S    Polymorphism     Y     Y     N
     TENA_HUMAN     D850H     1TEN     A     D850H    Polymorphism     N     N     N
     TETN_HUMAN     S106G     1TN3     A      S85G    Polymorphism     Y     Y     N
     TF2B_HUMAN      P19S     1DL6     A      P19S    Polymorphism     N     Y     N
     TFF1_HUMAN      A34D     1HI7     A      A10D         Disease     N     Y     N
     TFF1_HUMAN      E37K     1HI7     A      E13K         Disease     N     Y     N
     TFF1_HUMAN      G55V     1HI7     A      G31V         Disease     N     Y     N
     TFF1_HUMAN      T32I     1HI7     A       T8I         Disease     N     Y     N
     TFF1_HUMAN      T32K     1HI7     A       T8K         Disease     N     Y     N
       TF_HUMAN     I145V     1UJ3     C     I713V    Polymorphism     N     Y     N
       TF_HUMAN     R163W     1UJ3     C     R731W    Polymorphism     N     Y     N
       TF_HUMAN      T36A     1BOY     A       T4A    Polymorphism     N     Y     N
    TGFR1_HUMAN     D400G     1PY5     A     D400G         Disease     N     N     Y
    TGFR1_HUMAN     K232E     1PY5     A     K232E         Disease     N     N     Y
    TGFR1_HUMAN     M318R     1PY5     A     M318R         Disease     N     N     Y
    TGFR1_HUMAN     R487P     1PY5     A     R487P         Disease     N     N     Y
    TGFR1_HUMAN     R487Q     1PY5     A     R487Q         Disease     N     N     Y
    TGFR1_HUMAN     R487W     1PY5     A     R487W         Disease     N     N     Y
    TGFR1_HUMAN     S241L     1PY5     A     S241L         Disease     Y     N     Y
    TGFR1_HUMAN     T200I     1PY5     A     T200I         Disease     N     N     Y
    TGFR1_HUMAN     Y291C     1PY5     A     Y291C    Polymorphism     N     N     Y
     TGS1_HUMAN     F754C     3GDH     A     F754C    Polymorphism     Y     Y     N
      THB_HUMAN     A234T     1NAX     A     A234T         Disease     N     Y     N
      THB_HUMAN     A268G     1NAX     A     A268G         Disease     N     Y     N
      THB_HUMAN     A317T     1NAX     A     A317T         Disease     N     Y     N
      THB_HUMAN     A335P     1NAX     A     A335P         Disease     N     Y     N
      THB_HUMAN     C446R     1NAX     A     C446R         Disease     N     Y     N
      THB_HUMAN     D216G     1NAX     A     D216G    Polymorphism     N     Y     N
      THB_HUMAN     F459C     1NAX     A     F459C         Disease     N     Y     N
      THB_HUMAN     G332R     1NAX     A     G332R         Disease     N     Y     N
      THB_HUMAN     G345R     1NAX     A     G345R         Disease     N     Y     N
      THB_HUMAN     G345S     1NAX     A     G345S         Disease     Y     Y     N
      THB_HUMAN     G345V     1NAX     A     G345V         Disease     N     Y     N
      THB_HUMAN     G347E     1NAX     A     G347E         Disease     N     Y     N
      THB_HUMAN     I431M     1NAX     A     I431M         Disease     N     Y     N
      THB_HUMAN     K342I     1NAX     A     K342I         Disease     Y     Y     N
      THB_HUMAN     K443E     1NAX     A     K443E         Disease     N     Y     N
      THB_HUMAN     L341P     1NAX     A     L341P         Disease     N     Y     N
      THB_HUMAN     L346F     1NAX     A     L346F         Disease     N     Y     N
      THB_HUMAN     M442V     1NAX     A     M442V         Disease     N     Y     N
      THB_HUMAN     N331D     1NAX     A     N331D         Disease     N     Y     N
      THB_HUMAN     P447T     1NAX     A     P447T         Disease     N     Y     N
      THB_HUMAN     P453H     1NAX     A     P453H         Disease     Y     Y     N
      THB_HUMAN     P453L     1NAX     A     P453L         Disease     N     Y     N
      THB_HUMAN     P453S     1NAX     A     P453S         Disease     N     Y     N
      THB_HUMAN     P453T     1NAX     A     P453T         Disease     N     Y     N
      THB_HUMAN     Q340H     1NAX     A     Q340H         Disease     N     Y     N
      THB_HUMAN     R243W     1NAX     A     R243W         Disease     N     Y     N
      THB_HUMAN     R316H     1NAX     A     R316H         Disease     N     Y     N
      THB_HUMAN     R320C     1NAX     A     R320C         Disease     N     Y     N
      THB_HUMAN     R320H     1NAX     A     R320H         Disease     N     Y     N
      THB_HUMAN     R338W     1NAX     A     R338W         Disease     N     Y     N
      THB_HUMAN     R429Q     1NAX     A     R429Q         Disease     N     Y     N
      THB_HUMAN     R438H     1NAX     A     R438H         Disease     N     Y     N
      THB_HUMAN     T337I     1NAX     A     T337I    Polymorphism     N     Y     N
      THB_HUMAN     T426I     1NAX     A     T426I         Disease     N     Y     N
      THB_HUMAN     V348E     1NAX     A     V348E         Disease     N     Y     N
     THIL_HUMAN     A301P     2IB8     D     A301P         Disease     N     Y     N
     THIL_HUMAN     A333P     2IB8     D     A333P         Disease     N     Y     N
     THIL_HUMAN     A380T     2IB8     D     A380T         Disease     N     Y     N
     THIL_HUMAN     G152A     2IB8     D     G152A         Disease     N     Y     N
     THIL_HUMAN     G183R     2IB8     D     G183R         Disease     Y     Y     N
     THIL_HUMAN     G379V     2IB8     D     G379V         Disease     N     Y     N
     THIL_HUMAN     I312T     2IB8     D     I312T         Disease     N     Y     N
     THIL_HUMAN     N158D     2IB8     D     N158D         Disease     N     Y     N
     THIL_HUMAN      N93S     2IB8     D      N93S         Disease     N     Y     N
     THIL_HUMAN     T297M     2IB8     D     T297M         Disease     N     Y     N
     THRB_HUMAN     P386T     1EB1     H      P37T    Polymorphism     N     Y     N
    TIF1A_HUMAN    R1009S     2YYN     B     R126S    Polymorphism     N     N     Y
    TIF1B_HUMAN     T794M     2RO1     A     T794M    Polymorphism     N     N     Y
    TITIN_HUMAN      D60Y     2A38     A      D60Y    Polymorphism     N     N     Y
    TITIN_HUMAN   K33568Q     1TNM     A      K80Q    Polymorphism     N     N     Y
    TITIN_HUMAN   Q32281H     1TKI     A     Q127H    Polymorphism     N     N     Y
    TITIN_HUMAN   R32323H     1TKI     A     R169H    Polymorphism     N     N     Y
    TITIN_HUMAN   V32248I     1TKI     A      V94I    Polymorphism     N     N     Y
    TITIN_HUMAN   V33536M     1TNM     A      V48M    Polymorphism     N     N     Y
    TITIN_HUMAN      V54M     2A38     A      V54M         Disease     N     N     Y
     TLR3_HUMAN     L412F     2A0Z     A     L412F    Polymorphism     Y     N     N
     TLR3_HUMAN     N284I     2A0Z     A     N284I    Polymorphism     N     N     N
     TLR3_HUMAN     P554S     2A0Z     A     P554S         Disease     N     N     N
     TLR3_HUMAN     Y307D     2A0Z     A     Y307D    Polymorphism     N     N     N
     TLR4_HUMAN     C246S     3FXI     A     C246S    Polymorphism     N     Y     N
     TLR4_HUMAN     C306W     3FXI     A     C306W    Polymorphism     N     Y     N
     TLR4_HUMAN     D299G     3FXI     A     D299G    Polymorphism     N     Y     N
     TLR4_HUMAN     E474K     3FXI     A     E474K    Polymorphism     N     Y     N
     TLR4_HUMAN     F342Y     3FXI     A     F342Y    Polymorphism     N     Y     N
     TLR4_HUMAN     F443L     3FXI     A     F443L    Polymorphism     N     Y     N
     TLR4_HUMAN     L385F     3FXI     A     L385F    Polymorphism     N     Y     N
     TLR4_HUMAN     N329S     3FXI     A     N329S    Polymorphism     N     Y     N
     TLR4_HUMAN     Q188R     3FXI     A     Q188R    Polymorphism     N     Y     N
     TLR4_HUMAN     Q510H     3FXI     A     Q510H    Polymorphism     Y     Y     N
     TLR4_HUMAN     S400N     3FXI     A     S400N    Polymorphism     N     Y     N
     TLR4_HUMAN     T175A     3FXI     A     T175A    Polymorphism     N     Y     N
     TLR4_HUMAN     T399I     3FXI     A     T399I    Polymorphism     N     Y     N
     TLR4_HUMAN     V310G     3FXI     A     V310G    Polymorphism     N     Y     N
    TNF15_HUMAN     F110L     2RE9     A      F39L    Polymorphism     Y     Y     N
     TNFB_HUMAN     T125P     1TNR     A      T91P    Polymorphism     N     Y     N
    TNR1A_HUMAN     C117R     1EXT     A      C88R         Disease     N     Y     N
    TNR1A_HUMAN     C117Y     1EXT     A      C88Y         Disease     N     Y     N
    TNR1A_HUMAN      C59R     1EXT     A      C30R         Disease     N     Y     N
    TNR1A_HUMAN      C59S     1EXT     A      C30S         Disease     N     Y     N
    TNR1A_HUMAN      C62G     1EXT     A      C33G         Disease     N     Y     N
    TNR1A_HUMAN      C62Y     1EXT     A      C33Y         Disease     N     Y     N
    TNR1A_HUMAN      C81F     1EXT     A      C52F         Disease     N     Y     N
    TNR1A_HUMAN      C99S     1EXT     A      C70S         Disease     Y     Y     N
    TNR1A_HUMAN      H51Q     1EXT     A      H22Q         Disease     N     Y     N
    TNR1A_HUMAN      P75L     1EXT     A      P46L         Disease     N     Y     N
    TNR1A_HUMAN     R121P     1EXT     A      R92P         Disease     N     Y     N
    TNR1A_HUMAN     R121Q     1EXT     A      R92Q         Disease     N     Y     N
    TNR1A_HUMAN     S115G     1EXT     A      S86G         Disease     N     Y     N
    TNR1A_HUMAN      T79M     1EXT     A      T50M         Disease     N     Y     N
     TNR5_HUMAN      C26Q     1CDF     A      C26Q         Disease     N     Y     N
     TNR5_HUMAN      C83R     1CDF     A      C83R         Disease     N     Y     N
     TNR5_HUMAN     S124L     1CDF     A     S124L    Polymorphism     Y     Y     N
     TNR5_HUMAN      S35G     1CDF     A      S35G         Disease     N     Y     N
     TNR5_HUMAN      S39T     1CDF     A      S39T         Disease     N     Y     N
    TP53B_HUMAN    G1488W     2G3R     A    G1488W    Polymorphism     N     Y     N
     TPIS_HUMAN      C42Y     2JK2     B      C41Y         Disease     N     Y     N
     TPIS_HUMAN     E105D     2JK2     B     E104D         Disease     N     Y     N
     TPIS_HUMAN     F241L     2JK2     B     F240L         Disease     N     Y     N
     TPIS_HUMAN      G73A     2JK2     B      G72A         Disease     N     Y     N
     TPIS_HUMAN     I171V     2JK2     B     I170V         Disease     Y     Y     N
     TPIS_HUMAN     V155M     2JK2     B     V154M         Disease     N     Y     N
     TPIS_HUMAN     V232M     2JK2     B     V231M         Disease     N     Y     N
     TPMT_HUMAN     A154T     2H11     A     A154T         Disease     N     Y     N
     TPMT_HUMAN      A80P     2H11     A      A80P         Disease     N     Y     N
     TPMT_HUMAN     H227Q     2H11     A     H227Q         Disease     N     Y     N
     TPMT_HUMAN      L49S     2H11     A      L49S    Polymorphism     N     Y     N
     TPMT_HUMAN     Q179H     2H11     A     Q179H    Polymorphism     N     Y     N
     TPMT_HUMAN     R215H     2H11     A     R215H         Disease     N     Y     N
     TPMT_HUMAN     Y180F     2H11     A     Y180F    Polymorphism     N     Y     N
     TPMT_HUMAN     Y240C     2H11     A     Y240C         Disease     N     Y     N
      TPO_HUMAN     G116E     1V7M     V      G95E    Polymorphism     N     Y     N
     TPP1_HUMAN     A454E     3EDY     A     A454E         Disease     N     Y     N
     TPP1_HUMAN     C365R     3EDY     A     C365R         Disease     N     Y     N
     TPP1_HUMAN     C365Y     3EDY     A     C365Y         Disease     N     Y     N
     TPP1_HUMAN     E343K     3EDY     A     E343K         Disease     N     Y     N
     TPP1_HUMAN     F481C     3EDY     A     F481C         Disease     N     Y     N
     TPP1_HUMAN     G284V     3EDY     A     G284V         Disease     N     Y     N
     TPP1_HUMAN     G389E     3EDY     A     G389E         Disease     Y     Y     N
     TPP1_HUMAN     G473R     3EDY     A     G473R         Disease     N     Y     N
     TPP1_HUMAN     G482R     3EDY     A     G482R         Disease     N     Y     N
     TPP1_HUMAN      G77R     3EDY     A      G77R         Disease     N     Y     N
     TPP1_HUMAN     I287N     3EDY     A     I287N         Disease     N     Y     N
     TPP1_HUMAN     K428N     3EDY     A     K428N         Disease     N     Y     N
     TPP1_HUMAN     N286S     3EDY     A     N286S         Disease     N     Y     N
     TPP1_HUMAN     Q100R     3EDY     A     Q100R    Polymorphism     N     Y     N
     TPP1_HUMAN     Q278P     3EDY     A     Q278P         Disease     N     Y     N
     TPP1_HUMAN     Q422H     3EDY     A     Q422H         Disease     N     Y     N
     TPP1_HUMAN     R127Q     3EDY     A     R127Q         Disease     N     Y     N
     TPP1_HUMAN     R175H     3EDY     A     R175H    Polymorphism     N     Y     N
     TPP1_HUMAN     R185C     3EDY     A     R185C    Polymorphism     N     Y     N
     TPP1_HUMAN     R206C     3EDY     A     R206C         Disease     N     Y     N
     TPP1_HUMAN     R206H     3EDY     A     R206H         Disease     N     Y     N
     TPP1_HUMAN     R447H     3EDY     A     R447H         Disease     N     Y     N
     TPP1_HUMAN     S153P     3EDY     A     S153P         Disease     N     Y     N
     TPP1_HUMAN     S475L     3EDY     A     S475L         Disease     N     Y     N
     TPP1_HUMAN      S62L     3EDY     A      S62L    Polymorphism     N     Y     N
     TPP1_HUMAN     T353P     3EDY     A     T353P         Disease     N     Y     N
     TPP1_HUMAN     V277M     3EDY     A     V277M         Disease     N     Y     N
     TPP1_HUMAN     V385D     3EDY     A     V385D         Disease     N     Y     N
    TREM1_HUMAN      T25S     1SMO     A      T25S    Polymorphism     Y     Y     N
     TRFE_HUMAN     A477P     2HAV     A     A458P         Disease     N     Y     N
     TRFE_HUMAN      A76V     1RYO     A      A57V    Polymorphism     N     Y     N
     TRFE_HUMAN     D296G     1RYO     A     D277G    Polymorphism     Y     Y     N
     TRFE_HUMAN      D77N     1RYO     A      D58N         Disease     N     Y     N
     TRFE_HUMAN     G142S     1RYO     A     G123S    Polymorphism     N     Y     N
     TRFE_HUMAN     G277S     1RYO     A     G258S    Polymorphism     Y     Y     N
     TRFE_HUMAN     G562V     2HAV     A     G543V    Polymorphism     N     Y     N
     TRFE_HUMAN     G671E     2HAV     A     G652E    Polymorphism     N     Y     N
     TRFE_HUMAN     H319R     1RYO     A     H300R    Polymorphism     N     Y     N
     TRFE_HUMAN     K646E     2HAV     A     K627E    Polymorphism     N     Y     N
     TRFE_HUMAN     P589S     2HAV     A     P570S    Polymorphism     Y     Y     N
     TRFE_HUMAN      R42L     1RYO     A      R23L    Polymorphism     Y     Y     N
     TRFE_HUMAN      S55R     1RYO     A      S36R    Polymorphism     N     Y     N
     TRFE_HUMAN     T645P     2HAV     A     T626P    Polymorphism     N     Y     N
     TRFE_HUMAN     V448I     2HAV     A     V429I    Polymorphism     N     Y     N
     TRFE_HUMAN     W377C     2HAV     A     W358C    Polymorphism     N     Y     N
     TRFL_HUMAN      A29T     1CB6     A    A1010T    Polymorphism     Y     Y     N
     TRFL_HUMAN     E579D     1CB6     A    E1560D    Polymorphism     Y     Y     N
     TRFL_HUMAN     G422C     1CB6     A    G1403C    Polymorphism     N     Y     N
     TRFL_HUMAN     I148T     1CB6     A    I1129T    Polymorphism     N     Y     N
     TRFL_HUMAN      K47R     1CB6     A    K1028R    Polymorphism     Y     Y     N
    TRXR1_HUMAN     D365G     2CFY     A     D215G    Polymorphism     N     Y     N
     TSHR_HUMAN      C41S     3G04     C      C41S         Disease     Y     Y     N
     TSHR_HUMAN     D219E     3G04     C     D219E         Disease     N     Y     N
     TSHR_HUMAN      E34K     3G04     C      E34K    Polymorphism     N     Y     N
     TSHR_HUMAN     F197I     3G04     C     F197I         Disease     N     Y     N
     TSHR_HUMAN     I167N     3G04     C     I167N         Disease     N     Y     N
     TSHR_HUMAN     K183R     3G04     C     K183R         Disease     N     Y     N
     TSHR_HUMAN     L252P     3G04     C     L252P         Disease     N     Y     N
     TSHR_HUMAN     P162A     3G04     C     P162A         Disease     N     Y     N
     TSHR_HUMAN      P52T     3G04     C      P52T    Polymorphism     N     Y     N
     TSHR_HUMAN     R109Q     3G04     C     R109Q         Disease     N     Y     N
     TSP1_HUMAN     T523A     1LSL     A     T505A    Polymorphism     Y     Y     N
     TTHY_HUMAN     A111S     1F41     A      A91S         Disease     N     Y     N
     TTHY_HUMAN     A117G     1F41     A      A97G         Disease     Y     Y     N
     TTHY_HUMAN     A117S     1F41     A      A97S         Disease     N     Y     N
     TTHY_HUMAN     A140S     1F41     A     A120S         Disease     Y     Y     N
     TTHY_HUMAN      A56P     1F41     A      A36P         Disease     N     Y     N
     TTHY_HUMAN      A65D     1F41     A      A45D         Disease     N     Y     N
     TTHY_HUMAN      A65S     1F41     A      A45S         Disease     N     Y     N
     TTHY_HUMAN      A65T     1F41     A      A45T         Disease     N     Y     N
     TTHY_HUMAN      C30R     1F41     A      C10R         Disease     N     Y     N
     TTHY_HUMAN      D38E     1F41     A      D18E         Disease     N     Y     N
     TTHY_HUMAN      D38G     1F41     A      D18G         Disease     N     Y     N
     TTHY_HUMAN      D58A     1F41     A      D38A         Disease     N     Y     N
     TTHY_HUMAN      D58V     1F41     A      D38V         Disease     Y     Y     N
     TTHY_HUMAN      D94H     1F41     A      D74H    Polymorphism     N     Y     N
     TTHY_HUMAN     E109K     1F41     A      E89K         Disease     N     Y     N
     TTHY_HUMAN     E109Q     1F41     A      E89Q         Disease     N     Y     N
     TTHY_HUMAN      E62D     1F41     A      E42D         Disease     N     Y     N
     TTHY_HUMAN      E62G     1F41     A      E42G         Disease     N     Y     N
     TTHY_HUMAN      E74G     1F41     A      E54G         Disease     Y     Y     N
     TTHY_HUMAN      E74K     1F41     A      E54K         Disease     N     Y     N
     TTHY_HUMAN      E81G     1F41     A      E61G         Disease     N     Y     N
     TTHY_HUMAN      E81K     1F41     A      E61K         Disease     N     Y     N
     TTHY_HUMAN      F53I     1F41     A      F33I         Disease     N     Y     N
     TTHY_HUMAN      F53L     1F41     A      F33L         Disease     N     Y     N
     TTHY_HUMAN      F53V     1F41     A      F33V         Disease     N     Y     N
     TTHY_HUMAN      F64S     1F41     A      F44S         Disease     N     Y     N
     TTHY_HUMAN      F84L     1F41     A      F64L         Disease     N     Y     N
     TTHY_HUMAN     G121S     1F41     A     G101S    Polymorphism     N     Y     N
     TTHY_HUMAN      G26S     1TTA     A       G6S    Polymorphism     N     Y     N
     TTHY_HUMAN      G67A     1F41     A      G47A         Disease     Y     Y     N
     TTHY_HUMAN      G67E     1F41     A      G47E         Disease     N     Y     N
     TTHY_HUMAN      G67R     1F41     A      G47R         Disease     N     Y     N
     TTHY_HUMAN      G67V     1F41     A      G47V         Disease     N     Y     N
     TTHY_HUMAN      G73E     1F41     A      G53E         Disease     N     Y     N
[truncated: 24,461 more chars]
