# Supplementary material for: Improving the prediction of disease-related variants using protein three-dimensional structure
Source: BMC Bioinformatics. 2011 Jul 5;12(Suppl 4):S3. doi: 10.1186/1471-2105-12-S4-S3 (PMC3194195; doi:10.1186/1471-2105-12-S4-S3)
Supplement: Additional file 2 — Log-odd scores for lost residues pair interactions. [file 1471-2105-12-S4-S3-S2.txt]

RESIDUE V       L       I       M       F       W       Y       G       A       P       S       T       C       H       R       K       Q       E       N       D
V  -0.525  -0.095  -0.264   0.021  -0.388  -1.155  -0.350   0.722  -0.137  -0.505  -0.981  -0.950   0.897   0.211   0.691  -0.716  -0.353  -0.595  -0.245  -0.147
L  -0.095   0.443  -0.133   0.276   1.018   0.298   0.628   1.121   0.216   0.434   0.010  -0.755   1.473   0.246   0.386  -0.387  -0.516  -0.072   0.098  -0.262
I  -0.264  -0.133  -0.815  -0.509  -0.446   0.415   0.140   0.665  -0.248  -0.137  -1.010  -0.940   0.725  -0.353   0.338  -0.854  -0.347  -0.444  -0.593  -0.544
M   0.021   0.276  -0.509   0.926   0.198   0.732  -0.016   0.954   0.709  -0.456  -0.474  -1.038   1.596   0.274   0.069  -0.164  -0.626   0.131   0.062  -0.743
F  -0.388   1.018  -0.446   0.198   0.181   0.884   0.431   0.496   0.021   1.121  -0.163  -0.771   0.965   0.409   0.245  -0.449  -0.425   0.308  -0.192   0.033
W  -1.155   0.298   0.415   0.732   0.884   1.248   0.308   1.554  -0.050   0.871   0.315  -0.966   0.816   0.298   0.385   0.630   0.167  -0.236   0.481   0.489
Y  -0.350   0.628   0.140  -0.016   0.431   0.308   0.002   0.531  -0.039   0.845  -0.263  -0.316   2.336   0.581   0.180  -0.211  -0.057  -0.357  -0.480  -0.264
G   0.722   1.121   0.665   0.954   0.496   1.554   0.531   1.549   0.824   0.295   0.317   0.118   2.623   0.959   0.457   0.156   0.258   0.400   0.692   0.691
A  -0.137   0.216  -0.248   0.709   0.021  -0.050  -0.039   0.824  -0.344  -0.140  -0.911  -0.518   0.799   0.116   0.196  -1.066  -0.511  -0.198  -0.351  -0.279
P  -0.505   0.434  -0.137  -0.456   1.121   0.871   0.845   0.295  -0.140   0.505  -0.327  -0.940   1.274   0.404   0.374  -0.952  -0.008  -0.620  -0.148   0.083
S  -0.981   0.010  -1.010  -0.474  -0.163   0.315  -0.263   0.317  -0.911  -0.327  -1.743  -1.681   0.736   0.238   0.366  -1.191  -0.925  -0.783  -0.443  -0.667
T  -0.950  -0.755  -0.940  -1.038  -0.771  -0.966  -0.316   0.118  -0.518  -0.940  -1.681  -0.505   0.789  -0.383   0.049  -1.231  -0.859  -0.931  -0.843  -0.805
C   0.897   1.473   0.725   1.596   0.965   0.816   2.336   2.623   0.799   1.274   0.736   0.789   2.850   2.049   1.242   0.497   1.248   1.278   1.570   2.258
H   0.211   0.246  -0.353   0.274   0.409   0.298   0.581   0.959   0.116   0.404   0.238  -0.383   2.049   1.736   0.593  -0.375  -0.278   0.149  -0.130   0.089
R   0.691   0.386   0.338   0.069   0.245   0.385   0.180   0.457   0.196   0.374   0.366   0.049   1.242   0.593   0.161  -0.121  -0.228   0.044  -0.166   0.195
K  -0.716  -0.387  -0.854  -0.164  -0.449   0.630  -0.211   0.156  -1.066  -0.952  -1.191  -1.231   0.497  -0.375  -0.121  -2.019  -1.270  -1.034  -1.596  -0.835
Q  -0.353  -0.516  -0.347  -0.626  -0.425   0.167  -0.057   0.258  -0.511  -0.008  -0.925  -0.859   1.248  -0.278  -0.228  -1.270  -1.086  -0.986  -1.151  -1.244
E  -0.595  -0.072  -0.444   0.131   0.308  -0.236  -0.357   0.400  -0.198  -0.620  -0.783  -0.931   1.278   0.149   0.044  -1.034  -0.986  -0.098  -0.530  -0.183
N  -0.245   0.098  -0.593   0.062  -0.192   0.481  -0.480   0.692  -0.351  -0.148  -0.443  -0.843   1.570  -0.130  -0.166  -1.596  -1.151  -0.530  -1.211  -0.200
D  -0.147  -0.262  -0.544  -0.743   0.033   0.489  -0.264   0.691  -0.279   0.083  -0.667  -0.805   2.258   0.089   0.195  -0.835  -1.244  -0.183  -0.200  -0.409
