# Supplementary material for: Improving the prediction of disease-related variants using protein three-dimensional structure
Source: BMC Bioinformatics. 2011 Jul 5;12(Suppl 4):S3. doi: 10.1186/1471-2105-12-S4-S3 (PMC3194195; doi:10.1186/1471-2105-12-S4-S3)
Supplement: Additional file 3 — Log-odd scores for gained residues pair interactions. [file 1471-2105-12-S4-S3-S3.txt]

RESIDUE V       L       I       M       F       W       Y       G       A       P       S       T       C       H       R       K       Q       E       N       D
V  -0.219  -0.327  -0.789  -0.350  -0.182   0.351  -0.062   0.007  -0.199   0.888  -0.174  -0.350   0.670   0.045   0.448  -0.233  -0.353  -0.446  -0.353   0.406
L  -0.327  -0.143  -0.843  -0.783  -0.142   0.760   0.212   0.262  -0.436   1.031  -0.130  -0.388   0.913  -0.063  -0.060  -0.003  -0.305  -0.246  -0.828  -0.026
I  -0.789  -0.843  -0.759  -0.419  -0.372  -0.555  -0.470   0.146  -0.763   0.546  -0.567  -0.593   0.302  -0.272   0.105  -0.211  -0.604  -0.415  -0.474   0.162
M  -0.350  -0.783  -0.419  -0.415  -0.982  -0.511  -0.796   0.125  -0.235   0.097  -0.235  -0.719   0.446  -0.590   0.015  -0.485  -0.685  -0.715  -0.344  -0.088
F  -0.182  -0.142  -0.372  -0.982  -0.551   0.325  -0.142   0.384  -0.320   1.990  -0.270  -0.010   0.779  -0.325   0.475  -0.048  -0.155   0.021   0.158   0.274
W   0.351   0.760  -0.555  -0.511   0.325   3.11   0.994   0.078   0.045   1.857   0.517   0.102   1.111   0.548   0.284   0.210   0.374  -0.059   0.195   0.409
Y  -0.062   0.212  -0.470  -0.796  -0.142   0.994   0.078   0.419   0.187   1.819   0.204   0.002   1.223  -0.033   0.265   0.165   0.224  -0.011   0.096   0.305
G   0.007   0.262   0.146   0.125   0.384   0.078   0.419  -0.107  -0.136   1.360   0.138  -0.057   1.916   0.569   0.713  -0.184  -0.302   0.031   0.023   0.183
A  -0.199  -0.436  -0.763  -0.235  -0.320   0.045   0.187  -0.136  -0.008   0.947  -0.301  -0.861   0.718  -0.078   0.020  -0.104  -0.835  -0.051  -0.223   0.067
P   0.888   1.031   0.546   0.097   1.990   1.857   1.819   1.360   0.947   1.944   0.556   0.317   1.452   0.855   0.822   0.895   0.484   1.035   1.091   1.034
S  -0.174  -0.130  -0.567  -0.235  -0.270   0.517   0.204   0.138  -0.301   0.556  -0.019  -0.769   1.035   0.207  -0.100  -0.395  -0.211  -0.184  -0.531  -0.037
T  -0.350  -0.388  -0.593  -0.719  -0.010   0.102   0.002  -0.057  -0.861   0.317  -0.769  -0.906   0.549  -0.502   0.209  -0.557  -0.467  -0.498  -0.581  -0.495
C   0.670   0.913   0.302   0.446   0.779   1.111   1.223   1.916   0.718   1.452   1.035   0.549   1.912   0.777   1.171   1.135   0.400   0.353   0.772   1.871
H   0.045  -0.063  -0.272  -0.590  -0.325   0.548  -0.033   0.569  -0.078   0.855   0.207  -0.502   0.777  -0.211   0.185  -0.298  -0.739  -0.280  -0.706  -0.277
R   0.448  -0.060   0.105   0.015   0.475   0.284   0.265   0.713   0.020   0.822  -0.100   0.209   1.171   0.185   0.629  -0.019  -0.009  -0.118   0.122   0.329
K  -0.233  -0.003  -0.211  -0.485  -0.048   0.210   0.165  -0.184  -0.104   0.895  -0.395  -0.557   1.135  -0.298  -0.019  -0.211  -0.420  -0.013  -0.363  -0.349
Q  -0.353  -0.305  -0.604  -0.685  -0.155   0.374   0.224  -0.302  -0.835   0.484  -0.211  -0.467   0.400  -0.739  -0.009  -0.420  -0.597  -0.459  -0.498  -0.564
E  -0.446  -0.246  -0.415  -0.715   0.021  -0.059  -0.011   0.031  -0.051   1.035  -0.184  -0.498   0.353  -0.280  -0.118  -0.013  -0.459  -0.838  -0.642  -0.119
N  -0.353  -0.828  -0.474  -0.344   0.158   0.195   0.096   0.023  -0.223   1.091  -0.531  -0.581   0.772  -0.706   0.122  -0.363  -0.498  -0.642  -0.485  -0.732
D   0.406  -0.026   0.162  -0.088   0.274   0.409   0.305   0.183   0.067   1.034  -0.037  -0.495   1.871  -0.277   0.329  -0.349  -0.564  -0.119  -0.732   0.663
